# Supplementary material for: cis-Bis(2,2′-bipyridine-κ2 N,N′)bis­(pyridin-4-amine-κN 1)ruthenium(II) bis­(hexa­fluoridophosphate) acetonitrile monosolvate
Source: Acta Crystallogr Sect E Struct Rep Online. 2013 Jan 9;69(Pt 2):m77–8. doi: 10.1107/S1600536812052002 (PMC3569180; doi:10.1107/S1600536812052002)
Supplement: Supplementary file 1 [file e-69-00m77-sup1.cif]

##############################################################################
#                                                                            #
# This CIF contains the data in a paper accepted for publication in          #
# Acta Crystallographica Section E. It conforms to the requirements of       #
# Notes for Authors for Acta Crystallographica Section E, and has been       #
# peer reviewed under the auspices of the IUCr Commission on Journals.       #
#                                                                            #
# Full details of the Crystallographic Information File format               #
# are given in the paper "The Crystallographic Information File (CIF):       #
# a New Standard Archive File for Crystallography" by S. R. Hall, F. H.      #
# Allen and I. D. Brown [Acta Cryst. (1991), A47, 655-685].                  #
#                                                                            #
# The current version of the core CIF dictionary is obtainable from          #
# ftp://ftp.iucr.org/pub/cif_core.dic.                                       #
#                                                                            #
# Software is freely available for graphical display of the structure(s)     #
# in this CIF. For information consult the CIF software page                 #
# http://www.iucr.org/resources/cif/software.                                #
#                                                                            #
# This file may be used for bona fide research purposes within the           #
# scientific community so long as proper attribution is given to the journal # 
# article from which it was obtained.                                        #
#                                                                            #
##############################################################################
data_global
_audit_creation_method     'WinGX routine CIF_UPDATE'
_audit_conform_dict_name     cif_core.dic
_audit_conform_dict_version     2.3
_journal_date_recd_electronic     2012-12-07
_journal_date_accepted     2012-12-28
_journal_name_full     'Acta Crystallographica, Section E'
_journal_year     2013
_journal_volume     69
_journal_issue      2
_journal_page_first     m77
_journal_page_last     m78
_journal_paper_category     QM
_journal_paper_doi     10.1107/S1600536812052002
_journal_coeditor_code     BG2496
_publ_contact_author_name     'Carlos, Rose M.'
_publ_contact_author_address
;
Universidade Federal de S\\~ao Carlos
Departamento de Qu\'imica
CP 676, CEP 13565-905, S\\~ao Carlos/SP, Brazil
;
_publ_contact_author_email     rosem@ufscar.br
_publ_contact_author_fax     '+55(16)3351 8350'
_publ_contact_author_phone     '+55(16)3351 8780'
_publ_section_title
;\
<i>cis</i>-Bis(2,2'-bipyridine-\k^2^<i>N</i>,<i>N</i>')bis(pyridin-4-amine-\
\k<i>N</i>^1^)ruthenium(II) bis(hexafluoridophosphate) acetonitrile
monosolvate
;
_publ_section_title_footnote
;
 Part II. Ruthenium(II) coordination complexes with 4-aminopyridine and
\a-diimine ligands.
;
loop_
    _publ_author_name
    _publ_author_address
    'Camilo, Mariana R.'
;
Universidade Federal de S\~ao Carlos
Departamento de Qu\'imica
CP 676, CEP 13565-905, S\~ao Carlos/SP, Brazil
;
    'Martins, Felipe T.'
;
Universidade Federal de Goias
Instituto de Qu\'imica
Campus Samambaia
CP 131, CEP 74001-970, Goiania/GO, Brazil
;
    'Malta, Val\'eria R. S.'
;
Universidade Federal de Alagoas
Centro de Ci\^encias Exatas e Naturais
Departamento de Qu\'imica
CEP 57072-970, Macei\'o/AL, Brazil
;
    'Ellena, Javier'
;
Universidade de S\~ao Paulo
Instituto de F\'isica de Sao Carlos
CP 369, CEP 13560-970, S\~ao Carlos/SP, Brazil
;
    'Carlos, Rose M.'
;
Universidade Federal de S\~ao Carlos
Departamento de Qu\'imica
CP 676, CEP 13565-905, S\~ao Carlos/SP, Brazil
;
_publ_section_synopsis     .
data_I
_audit_creation_method     'WinGX routine CIF_UPDATE'
_chemical_name_systematic
;
<i>cis</i>-Bis(2,2'-bipyridine-\k^2^<i>N</i>,<i>N</i>')bis(pyridin-4-amine-
\k<i>N</i>^1^)ruthenium(II) bis(hexafluoridophosphate) acetonitrile
monosolvate
;
_chemical_formula_moiety     'C30 H28 N8 Ru 2+, 2(F6 P -), C2 H3 N'
_chemical_formula_sum     'C32 H31 F12 N9 P2 Ru'
_chemical_formula_iupac     '[Ru (C10 H8 N2)2 (C5 H6 N2)2] (P F6)2, C2 H3 N'
_chemical_formula_weight     932.67
_symmetry_cell_setting     triclinic
_symmetry_space_group_name_H-M     'P -1'
_symmetry_space_group_name_hall     '-P 1'
loop_
    _symmetry_equiv_pos_as_xyz
    'x, y, z'
    '-x, -y, -z'
_cell_length_a     10.8290(3)
_cell_length_b     11.8890(3)
_cell_length_c     16.1020(4)
_cell_angle_alpha     104.0730(10)
_cell_angle_beta     99.114(2)
_cell_angle_gamma     107.761(2)
_cell_volume     1853.32(8)
_cell_formula_units_Z     2
_cell_measurement_reflns_used     14506
_cell_measurement_theta_min     2.94
_cell_measurement_theta_max     27.16
_cell_measurement_temperature     298(2)
_exptl_crystal_description     prism
_exptl_crystal_colour     red
_exptl_crystal_size_max     0.21
_exptl_crystal_size_mid     0.11
_exptl_crystal_size_min     0.09
_exptl_crystal_density_diffrn     1.671
_exptl_crystal_density_method     'not measured'
_exptl_crystal_F_000     936
_exptl_absorpt_coefficient_mu     0.609
_exptl_absorpt_correction_type     multi-scan
_exptl_absorpt_process_details     '(Blessing, 1995)'
_exptl_absorpt_correction_T_min     0.935
_exptl_absorpt_correction_T_max     0.950
_diffrn_ambient_temperature     298(2)
_diffrn_radiation_type     MoK\a
_diffrn_radiation_wavelength     0.71073
_diffrn_measurement_device_type     'Nonius KappaCCD'
_diffrn_measurement_device     '95mm CCD camera on \k-goniostat'
_diffrn_measurement_method     CCD
_diffrn_reflns_number     14506
_diffrn_reflns_av_R_equivalents     0.0325
_diffrn_reflns_theta_min     2.94
_diffrn_reflns_theta_max     27.16
_diffrn_reflns_theta_full     25
_diffrn_measured_fraction_theta_max     0.961
_diffrn_measured_fraction_theta_full     0.998
_diffrn_reflns_limit_h_min     -13
_diffrn_reflns_limit_h_max     12
_diffrn_reflns_limit_k_min     -14
_diffrn_reflns_limit_k_max     14
_diffrn_reflns_limit_l_min     -20
_diffrn_reflns_limit_l_max     20
_reflns_number_total     7906
_reflns_number_gt     6142
_reflns_threshold_expression     I>2sigma(I)
_refine_ls_structure_factor_coef     Fsqd
_refine_ls_matrix_type     full
_refine_ls_R_factor_gt     0.0532
_refine_ls_wR_factor_ref     0.148
_refine_ls_goodness_of_fit_ref     1.057
_refine_ls_restrained_S_all     1.057
_refine_ls_number_reflns     7906
_refine_ls_number_parameters     506
_refine_ls_number_restraints     0
_refine_ls_hydrogen_treatment     constr
_refine_ls_weighting_scheme     calc
_refine_ls_weighting_details
         'calc w=1/[\s^2^(Fo^2^)+(0.0810P)^2^+1.5061P] where P=(Fo^2^+2Fc^2^)/3'
_refine_ls_shift/su_max     0
_refine_diff_density_max     0.899
_refine_diff_density_min     -0.583
_refine_ls_extinction_method     none
loop_
    _atom_type_symbol
    _atom_type_description
    _atom_type_scat_dispersion_real
    _atom_type_scat_dispersion_imag
    _atom_type_scat_source
    Ru Ru -1.2594 0.8363 'International Tables Vol C Tables 4.2.6.8 and 6.1.1.4'
    N N 0.0061 0.0033 'International Tables Vol C Tables 4.2.6.8 and 6.1.1.4'
    C C 0.0033 0.0016 'International Tables Vol C Tables 4.2.6.8 and 6.1.1.4'
    H H 0 0 'International Tables Vol C Tables 4.2.6.8 and 6.1.1.4'
    P P 0.1023 0.0942 'International Tables Vol C Tables 4.2.6.8 and 6.1.1.4'
    F F 0.0171 0.0103 'International Tables Vol C Tables 4.2.6.8 and 6.1.1.4'
_computing_data_collection     'COLLECT (Nonius, 2000)'
_computing_cell_refinement     'SCALEPACK (Otwinowski & Minor, 1997)'
_computing_data_reduction     'DENZO and SCALEPACK (Otwinowski & Minor, 1997)'
_computing_structure_solution     'SHELXS97 (Sheldrick, 2008)'
_computing_structure_refinement     'SHELXL97 (Sheldrick, 2008)'
_computing_molecular_graphics
 'ORTEP-3 for Windows (Farrugia, 2012) and Mercury (Macrae <i>et al.</i>, 2006)'
_computing_publication_material     'WinGX (Farrugia, 2012)'
loop_
    _atom_site_type_symbol
    _atom_site_label
    _atom_site_fract_x
    _atom_site_fract_y
    _atom_site_fract_z
    _atom_site_U_iso_or_equiv
    _atom_site_adp_type
    _atom_site_calc_flag
    _atom_site_refinement_flags
    _atom_site_occupancy
    _atom_site_disorder_assembly
    _atom_site_disorder_group
    Ru Ru 0.31099(3) 0.67417(3) 0.268302(19) 0.03972(12) Uani d . 1 . .
    N N1 0.3873(3) 0.8658(3) 0.3076(2) 0.0457(7) Uani d . 1 . .
    N N2 0.4801(3) 0.7109(3) 0.3647(2) 0.0473(7) Uani d . 1 . .
    N N2A 0.4008(3) 0.6761(3) 0.1657(2) 0.0444(7) Uani d . 1 . .
    N N1A 0.1542(3) 0.6540(3) 0.1681(2) 0.0428(7) Uani d . 1 . .
    N N3 0.2084(3) 0.6776(3) 0.3689(2) 0.0427(7) Uani d . 1 . .
    N N4 0.0286(5) 0.6996(5) 0.5798(3) 0.0827(13) Uani d . 1 . .
    H H4A -0.0134 0.7501 0.5909 0.099 Uiso calc R 1 . .
    H H4B 0.0333 0.6524 0.6122 0.099 Uiso calc R 1 . .
    N N3A 0.2449(3) 0.4776(3) 0.2282(2) 0.0420(7) Uani d . 1 . .
    N N4A 0.0979(5) 0.0921(4) 0.1192(3) 0.0834(14) Uani d . 1 . .
    H H4A1 0.017 0.049 0.1171 0.1 Uiso calc R 1 . .
    H H4A2 0.1488 0.0558 0.098 0.1 Uiso calc R 1 . .
    C C1 0.3343(5) 0.9383(4) 0.2738(3) 0.0588(11) Uani d . 1 . .
    H H1 0.2531 0.9009 0.2312 0.071 Uiso calc R 1 . .
    C C2 0.3946(6) 1.0650(4) 0.2994(4) 0.0705(13) Uani d . 1 . .
    H H2 0.3546 1.1124 0.2748 0.085 Uiso calc R 1 . .
    C C3 0.5142(6) 1.1206(5) 0.3616(4) 0.0785(15) Uani d . 1 . .
    H H3 0.558 1.2063 0.3791 0.094 Uiso calc R 1 . .
    C C4 0.5690(5) 1.0480(5) 0.3980(4) 0.0727(14) Uani d . 1 . .
    H H4 0.6494 1.0846 0.4415 0.087 Uiso calc R 1 . .
    C C5 0.5051(4) 0.9214(4) 0.3701(3) 0.0510(10) Uani d . 1 . .
    C C6 0.5564(4) 0.8353(4) 0.4037(3) 0.0526(10) Uani d . 1 . .
    C C7 0.6732(5) 0.8742(5) 0.4703(3) 0.0750(14) Uani d . 1 . .
    H H7 0.7231 0.9584 0.4966 0.09 Uiso calc R 1 . .
    C C8 0.7141(5) 0.7874(6) 0.4966(4) 0.0846(17) Uani d . 1 . .
    H H8 0.7926 0.8119 0.5404 0.102 Uiso calc R 1 . .
    C C9 0.6390(6) 0.6658(6) 0.4582(4) 0.0856(18) Uani d . 1 . .
    H H9 0.6647 0.6058 0.476 0.103 Uiso calc R 1 . .
    C C10 0.5253(5) 0.6317(5) 0.3930(3) 0.0693(13) Uani d . 1 . .
    H H10 0.4763 0.5473 0.3668 0.083 Uiso calc R 1 . .
    C C10A 0.5286(4) 0.6843(4) 0.1691(3) 0.0577(11) Uani d . 1 . .
    H H10A 0.5829 0.6892 0.2217 0.069 Uiso calc R 1 . .
    C C9A 0.5807(5) 0.6855(5) 0.0966(4) 0.0733(14) Uani d . 1 . .
    H H9A 0.6694 0.6921 0.1008 0.088 Uiso calc R 1 . .
    C C8A 0.5032(6) 0.6772(6) 0.0192(4) 0.0804(15) Uani d . 1 . .
    H H8A 0.537 0.6753 -0.0305 0.097 Uiso calc R 1 . .
    C C7A 0.3718(5) 0.6716(5) 0.0148(3) 0.0713(14) Uani d . 1 . .
    H H7A 0.3175 0.6678 -0.0374 0.086 Uiso calc R 1 . .
    C C6A 0.3240(4) 0.6716(4) 0.0888(3) 0.0497(9) Uani d . 1 . .
    C C5A 0.1874(4) 0.6646(4) 0.0911(3) 0.0475(9) Uani d . 1 . .
    C C4A 0.0962(5) 0.6651(5) 0.0210(3) 0.0609(11) Uani d . 1 . .
    H H4A3 0.1212 0.6742 -0.0303 0.073 Uiso calc R 1 . .
    C C3A -0.0327(5) 0.6521(5) 0.0278(3) 0.0712(14) Uani d . 1 . .
    H H3A -0.0948 0.6544 -0.0182 0.085 Uiso calc R 1 . .
    C C2A -0.0675(4) 0.6356(5) 0.1033(3) 0.0635(12) Uani d . 1 . .
    H H2A -0.1548 0.6228 0.1082 0.076 Uiso calc R 1 . .
    C C1A 0.0277(4) 0.6383(4) 0.1717(3) 0.0506(9) Uani d . 1 . .
    H H1A 0.0031 0.6288 0.223 0.061 Uiso calc R 1 . .
    C C11 0.2122(5) 0.6049(4) 0.4215(3) 0.0607(11) Uani d . 1 . .
    H H11 0.2557 0.5487 0.4094 0.073 Uiso calc R 1 . .
    C C12 0.1551(5) 0.6104(5) 0.4914(3) 0.0642(12) Uani d . 1 . .
    H H12 0.1604 0.559 0.5261 0.077 Uiso calc R 1 . .
    C C13 0.0881(4) 0.6942(4) 0.5106(3) 0.0564(10) Uani d . 1 . .
    C C14 0.0837(4) 0.7662(4) 0.4576(3) 0.0595(11) Uani d . 1 . .
    H H14 0.04 0.8226 0.4677 0.071 Uiso calc R 1 . .
    C C15 0.1447(4) 0.7554(4) 0.3884(3) 0.0558(10) Uani d . 1 . .
    H H15 0.1406 0.8063 0.3532 0.067 Uiso calc R 1 . .
    C C11A 0.3199(4) 0.4140(4) 0.1952(3) 0.0501(9) Uani d . 1 . .
    H H11A 0.4075 0.4593 0.1968 0.06 Uiso calc R 1 . .
    C C12A 0.2760(4) 0.2877(4) 0.1598(3) 0.0533(10) Uani d . 1 . .
    H H12A 0.3332 0.2497 0.1387 0.064 Uiso calc R 1 . .
    C C13A 0.1447(4) 0.2160(4) 0.1555(3) 0.0544(10) Uani d . 1 . .
    C C14A 0.0678(4) 0.2799(4) 0.1908(3) 0.0558(10) Uani d . 1 . .
    H H14A -0.0194 0.2362 0.1912 0.067 Uiso calc R 1 . .
    C C15A 0.1186(4) 0.4061(4) 0.2248(3) 0.0485(9) Uani d . 1 . .
    H H15A 0.0634 0.4457 0.247 0.058 Uiso calc R 1 . .
    P P1 0.07844(14) 0.04876(12) 0.70888(9) 0.0660(3) Uani d . 1 . .
    P P1A 0.71818(12) 0.40171(12) 0.25261(9) 0.0604(3) Uani d . 1 . .
    F F1 -0.0516(5) 0.0689(5) 0.7229(5) 0.158(2) Uani d . 1 . .
    F F2 0.1439(5) 0.1892(3) 0.7154(3) 0.1230(15) Uani d . 1 . .
    F F3 0.2117(6) 0.0324(7) 0.6988(4) 0.172(3) Uani d . 1 . .
    F F4 0.0089(7) -0.0907(4) 0.7029(3) 0.160(2) Uani d . 1 . .
    F F5 0.1258(5) 0.0774(5) 0.8116(3) 0.1387(18) Uani d . 1 . .
    F F6 0.0318(6) 0.0146(5) 0.6062(3) 0.148(2) Uani d . 1 . .
    F F6A 0.7482(4) 0.2948(4) 0.2846(3) 0.1114(12) Uani d . 1 . .
    F F4A 0.6327(5) 0.4106(5) 0.3225(3) 0.1294(15) Uani d . 1 . .
    F F1A 0.6852(5) 0.5050(4) 0.2214(4) 0.1450(19) Uani d . 1 . .
    F F2A 0.8037(3) 0.3839(5) 0.1829(2) 0.1177(15) Uani d . 1 . .
    F F5A 0.5890(3) 0.3042(4) 0.1804(2) 0.1011(11) Uani d . 1 . .
    F F3A 0.8512(4) 0.4961(4) 0.3229(3) 0.1229(15) Uani d . 1 . .
    C C2S 0.6126(9) 0.0190(7) 0.1288(5) 0.112(2) Uani d . 1 . .
    H H3S 0.5892 -0.0603 0.1389 0.168 Uiso calc R 1 . .
    H H2S 0.5333 0.0381 0.1152 0.168 Uiso calc R 1 . .
    H H1S 0.6742 0.0818 0.181 0.168 Uiso calc R 1 . .
    C C1S 0.6767(9) 0.0151(7) 0.0534(8) 0.124(3) Uani d . 1 . .
    N N1S 0.7190(10) 0.0059(9) -0.0082(8) 0.189(5) Uani d . 1 . .
loop_
    _atom_site_aniso_label
    _atom_site_aniso_U_11
    _atom_site_aniso_U_22
    _atom_site_aniso_U_33
    _atom_site_aniso_U_12
    _atom_site_aniso_U_13
    _atom_site_aniso_U_23
    Ru 0.03023(16) 0.03983(18) 0.04288(19) 0.01056(12) 0.00455(11) 0.00750(12)
    N1 0.0382(16) 0.0436(17) 0.0499(18) 0.0110(14) 0.0133(14) 0.0083(14)
    N2 0.0422(17) 0.0511(19) 0.0462(18) 0.0193(15) 0.0089(14) 0.0085(15)
    N2A 0.0359(16) 0.0404(16) 0.0518(18) 0.0096(13) 0.0121(14) 0.0099(14)
    N1A 0.0353(15) 0.0386(16) 0.0456(17) 0.0104(13) 0.0058(13) 0.0038(13)
    N3 0.0407(16) 0.0438(17) 0.0430(17) 0.0165(14) 0.0083(13) 0.0117(13)
    N4 0.097(3) 0.095(3) 0.070(3) 0.043(3) 0.039(3) 0.029(2)
    N3A 0.0344(15) 0.0393(16) 0.0504(18) 0.0122(13) 0.0104(13) 0.0118(13)
    N4A 0.080(3) 0.043(2) 0.116(4) 0.010(2) 0.043(3) 0.010(2)
    C1 0.057(3) 0.052(2) 0.066(3) 0.017(2) 0.014(2) 0.019(2)
    C2 0.088(4) 0.047(3) 0.079(3) 0.021(2) 0.028(3) 0.023(2)
    C3 0.080(4) 0.045(3) 0.093(4) 0.001(2) 0.025(3) 0.014(3)
    C4 0.051(3) 0.060(3) 0.078(3) -0.002(2) 0.009(2) 0.003(2)
    C5 0.0359(19) 0.054(2) 0.050(2) 0.0053(17) 0.0118(16) 0.0071(18)
    C6 0.0354(19) 0.062(3) 0.046(2) 0.0087(18) 0.0082(16) 0.0034(19)
    C7 0.044(2) 0.085(4) 0.066(3) 0.009(2) -0.004(2) 0.001(3)
    C8 0.057(3) 0.105(5) 0.069(3) 0.035(3) -0.016(2) 0.000(3)
    C9 0.079(4) 0.105(5) 0.075(3) 0.059(4) -0.006(3) 0.014(3)
    C10 0.064(3) 0.073(3) 0.065(3) 0.036(3) -0.004(2) 0.010(2)
    C10A 0.039(2) 0.062(3) 0.067(3) 0.0166(19) 0.0152(19) 0.012(2)
    C9A 0.050(3) 0.085(4) 0.092(4) 0.027(2) 0.033(3) 0.024(3)
    C8A 0.072(3) 0.104(4) 0.070(3) 0.032(3) 0.035(3) 0.024(3)
    C7A 0.060(3) 0.092(4) 0.054(3) 0.017(3) 0.020(2) 0.018(2)
    C6A 0.041(2) 0.051(2) 0.048(2) 0.0099(17) 0.0080(17) 0.0097(18)
    C5A 0.042(2) 0.048(2) 0.045(2) 0.0130(17) 0.0066(16) 0.0086(17)
    C4A 0.055(3) 0.072(3) 0.050(2) 0.019(2) 0.0047(19) 0.020(2)
    C3A 0.059(3) 0.090(4) 0.060(3) 0.034(3) -0.007(2) 0.018(3)
    C2A 0.041(2) 0.075(3) 0.066(3) 0.027(2) 0.001(2) 0.008(2)
    C1A 0.037(2) 0.055(2) 0.055(2) 0.0171(17) 0.0059(17) 0.0096(19)
    C11 0.069(3) 0.064(3) 0.050(2) 0.028(2) 0.012(2) 0.015(2)
    C12 0.074(3) 0.065(3) 0.052(3) 0.024(2) 0.012(2) 0.020(2)
    C13 0.055(2) 0.056(2) 0.048(2) 0.015(2) 0.0139(19) 0.0045(19)
    C14 0.055(3) 0.055(3) 0.061(3) 0.022(2) 0.007(2) 0.006(2)
    C15 0.052(2) 0.055(2) 0.055(2) 0.019(2) 0.0071(19) 0.0100(19)
    C11A 0.0355(19) 0.052(2) 0.062(2) 0.0144(17) 0.0129(17) 0.0172(19)
    C12A 0.049(2) 0.048(2) 0.065(3) 0.0211(19) 0.020(2) 0.0151(19)
    C13A 0.055(2) 0.047(2) 0.058(2) 0.0147(19) 0.0173(19) 0.0139(19)
    C14A 0.042(2) 0.053(2) 0.064(3) 0.0072(18) 0.0164(19) 0.013(2)
    C15A 0.039(2) 0.051(2) 0.056(2) 0.0157(17) 0.0149(17) 0.0159(18)
    P1 0.0642(8) 0.0582(7) 0.0740(8) 0.0224(6) 0.0170(6) 0.0175(6)
    P1A 0.0514(6) 0.0643(7) 0.0654(7) 0.0217(6) 0.0145(5) 0.0186(6)
    F1 0.099(3) 0.173(5) 0.260(7) 0.081(3) 0.076(4) 0.105(5)
    F2 0.141(4) 0.070(2) 0.132(3) 0.005(2) 0.034(3) 0.027(2)
    F3 0.157(4) 0.269(7) 0.213(6) 0.147(5) 0.121(4) 0.149(5)
    F4 0.271(7) 0.063(2) 0.164(4) 0.047(3) 0.119(5) 0.042(2)
    F5 0.119(3) 0.183(5) 0.088(3) 0.015(3) 0.015(2) 0.054(3)
    F6 0.181(5) 0.123(4) 0.082(3) -0.003(3) 0.002(3) 0.021(2)
    F6A 0.124(3) 0.105(3) 0.116(3) 0.056(2) 0.015(2) 0.044(2)
    F4A 0.151(4) 0.158(4) 0.112(3) 0.080(3) 0.075(3) 0.042(3)
    F1A 0.171(5) 0.104(3) 0.177(5) 0.064(3) 0.015(4) 0.074(3)
    F2A 0.0598(19) 0.208(5) 0.081(2) 0.044(2) 0.0248(17) 0.038(3)
    F5A 0.0564(18) 0.117(3) 0.102(3) 0.0137(18) 0.0072(17) 0.016(2)
    F3A 0.107(3) 0.113(3) 0.086(2) -0.016(2) -0.014(2) 0.017(2)
    C2S 0.136(7) 0.096(5) 0.105(5) 0.060(5) 0.026(5) 0.012(4)
    C1S 0.100(6) 0.089(5) 0.161(9) 0.049(5) -0.011(5) 0.007(5)
    N1S 0.179(9) 0.139(7) 0.257(12) 0.057(6) 0.133(9) 0.027(7)
loop_
    _geom_bond_atom_site_label_1
    _geom_bond_atom_site_label_2
    _geom_bond_site_symmetry_2
    _geom_bond_distance
    _geom_bond_publ_flag
    Ru N2A . 2.047(3) ?
    Ru N2 . 2.059(3) ?
    Ru N1A . 2.058(3) ?
    Ru N1 . 2.063(3) ?
    Ru N3 . 2.104(3) ?
    Ru N3A . 2.119(3) ?
    N1 C1 . 1.341(5) ?
    N1 C5 . 1.354(5) ?
    N2 C10 . 1.324(6) ?
    N2 C6 . 1.379(5) ?
    N2A C10A . 1.349(5) ?
    N2A C6A . 1.358(5) ?
    N1A C1A . 1.338(5) ?
    N1A C5A . 1.369(5) ?
    N3 C15 . 1.321(5) ?
    N3 C11 . 1.353(6) ?
    N4 C13 . 1.372(6) ?
    N4 H4A . 0.86 ?
    N4 H4B . 0.86 ?
    N3A C11A . 1.352(5) ?
    N3A C15A . 1.357(5) ?
    N4A C13A . 1.342(6) ?
    N4A H4A1 . 0.86 ?
    N4A H4A2 . 0.86 ?
    C1 C2 . 1.371(6) ?
    C1 H1 . 0.93 ?
    C2 C3 . 1.365(8) ?
    C2 H2 . 0.93 ?
    C3 C4 . 1.374(8) ?
    C3 H3 . 0.93 ?
    C4 C5 . 1.372(6) ?
    C4 H4 . 0.93 ?
    C5 C6 . 1.474(6) ?
    C6 C7 . 1.391(6) ?
    C7 C8 . 1.369(8) ?
    C7 H7 . 0.93 ?
    C8 C9 . 1.349(9) ?
    C8 H8 . 0.93 ?
    C9 C10 . 1.364(7) ?
    C9 H9 . 0.93 ?
    C10 H10 . 0.93 ?
    C10A C9A . 1.376(7) ?
    C10A H10A . 0.93 ?
    C9A C8A . 1.350(8) ?
    C9A H9A . 0.93 ?
    C8A C7A . 1.392(7) ?
    C8A H8A . 0.93 ?
    C7A C6A . 1.372(6) ?
    C7A H7A . 0.93 ?
    C6A C5A . 1.463(5) ?
    C5A C4A . 1.380(6) ?
    C4A C3A . 1.381(7) ?
    C4A H4A3 . 0.93 ?
    C3A C2A . 1.370(7) ?
    C3A H3A . 0.93 ?
    C2A C1A . 1.371(6) ?
    C2A H2A . 0.93 ?
    C1A H1A . 0.93 ?
    C11 C12 . 1.365(7) ?
    C11 H11 . 0.93 ?
    C12 C13 . 1.406(7) ?
    C12 H12 . 0.93 ?
    C13 C14 . 1.353(7) ?
    C14 C15 . 1.382(6) ?
    C14 H14 . 0.93 ?
    C15 H15 . 0.93 ?
    C11A C12A . 1.367(6) ?
    C11A H11A . 0.93 ?
    C12A C13A . 1.398(6) ?
    C12A H12A . 0.93 ?
    C13A C14A . 1.386(6) ?
    C14A C15A . 1.362(6) ?
    C14A H14A . 0.93 ?
    C15A H15A . 0.93 ?
    P1 F1 . 1.540(4) ?
    P1 F3 . 1.542(5) ?
    P1 F6 . 1.561(4) ?
    P1 F5 . 1.570(4) ?
    P1 F4 . 1.570(4) ?
    P1 F2 . 1.572(4) ?
    P1A F1A . 1.548(4) ?
    P1A F4A . 1.570(4) ?
    P1A F5A . 1.579(3) ?
    P1A F3A . 1.580(4) ?
    P1A F2A . 1.581(4) ?
    P1A F6A . 1.582(4) ?
    C2S C1S . 1.489(13) ?
    C2S H3S . 0.96 ?
    C2S H2S . 0.96 ?
    C2S H1S . 0.96 ?
    C1S N1S . 1.152(13) ?
loop_
    _geom_angle_atom_site_label_1
    _geom_angle_atom_site_label_2
    _geom_angle_atom_site_label_3
    _geom_angle_site_symmetry_1
    _geom_angle_site_symmetry_3
    _geom_angle
    _geom_angle_publ_flag
    N2A Ru N2 . . 96.95(13) ?
    N2A Ru N1A . . 78.94(12) ?
    N2 Ru N1A . . 173.63(13) ?
    N2A Ru N1 . . 87.84(12) ?
    N2 Ru N1 . . 79.24(13) ?
    N1A Ru N1 . . 95.66(12) ?
    N2A Ru N3 . . 175.56(12) ?
    N2 Ru N3 . . 86.83(12) ?
    N1A Ru N3 . . 97.09(12) ?
    N1 Ru N3 . . 90.57(12) ?
    N2A Ru N3A . . 90.07(12) ?
    N2 Ru N3A . . 98.16(12) ?
    N1A Ru N3A . . 86.77(12) ?
    N1 Ru N3A . . 176.43(11) ?
    N3 Ru N3A . . 91.72(12) ?
    C1 N1 C5 . . 117.9(4) ?
    C1 N1 Ru . . 126.0(3) ?
    C5 N1 Ru . . 116.0(3) ?
    C10 N2 C6 . . 116.5(4) ?
    C10 N2 Ru . . 128.8(3) ?
    C6 N2 Ru . . 114.7(3) ?
    C10A N2A C6A . . 118.3(4) ?
    C10A N2A Ru . . 125.7(3) ?
    C6A N2A Ru . . 116.0(3) ?
    C1A N1A C5A . . 117.4(3) ?
    C1A N1A Ru . . 127.5(3) ?
    C5A N1A Ru . . 114.9(2) ?
    C15 N3 C11 . . 116.2(4) ?
    C15 N3 Ru . . 122.6(3) ?
    C11 N3 Ru . . 121.0(3) ?
    C13 N4 H4A . . 120 ?
    C13 N4 H4B . . 120 ?
    H4A N4 H4B . . 120 ?
    C11A N3A C15A . . 114.8(3) ?
    C11A N3A Ru . . 122.7(3) ?
    C15A N3A Ru . . 122.1(3) ?
    C13A N4A H4A1 . . 120 ?
    C13A N4A H4A2 . . 120 ?
    H4A1 N4A H4A2 . . 120 ?
    N1 C1 C2 . . 122.9(5) ?
    N1 C1 H1 . . 118.5 ?
    C2 C1 H1 . . 118.5 ?
    C3 C2 C1 . . 118.9(5) ?
    C3 C2 H2 . . 120.5 ?
    C1 C2 H2 . . 120.5 ?
    C2 C3 C4 . . 119.0(5) ?
    C2 C3 H3 . . 120.5 ?
    C4 C3 H3 . . 120.5 ?
    C5 C4 C3 . . 120.0(5) ?
    C5 C4 H4 . . 120 ?
    C3 C4 H4 . . 120 ?
    N1 C5 C4 . . 121.2(4) ?
    N1 C5 C6 . . 114.5(3) ?
    C4 C5 C6 . . 124.2(4) ?
    N2 C6 C7 . . 121.2(4) ?
    N2 C6 C5 . . 115.4(3) ?
    C7 C6 C5 . . 123.4(4) ?
    C8 C7 C6 . . 119.3(5) ?
    C8 C7 H7 . . 120.3 ?
    C6 C7 H7 . . 120.3 ?
    C9 C8 C7 . . 119.2(5) ?
    C9 C8 H8 . . 120.4 ?
    C7 C8 H8 . . 120.4 ?
    C8 C9 C10 . . 119.6(5) ?
    C8 C9 H9 . . 120.2 ?
    C10 C9 H9 . . 120.2 ?
    N2 C10 C9 . . 124.2(5) ?
    N2 C10 H10 . . 117.9 ?
    C9 C10 H10 . . 117.9 ?
    N2A C10A C9A . . 121.7(4) ?
    N2A C10A H10A . . 119.2 ?
    C9A C10A H10A . . 119.2 ?
    C8A C9A C10A . . 120.1(5) ?
    C8A C9A H9A . . 120 ?
    C10A C9A H9A . . 120 ?
    C9A C8A C7A . . 119.2(5) ?
    C9A C8A H8A . . 120.4 ?
    C7A C8A H8A . . 120.4 ?
    C6A C7A C8A . . 118.9(5) ?
    C6A C7A H7A . . 120.6 ?
    C8A C7A H7A . . 120.6 ?
    N2A C6A C7A . . 121.8(4) ?
    N2A C6A C5A . . 114.8(4) ?
    C7A C6A C5A . . 123.4(4) ?
    N1A C5A C4A . . 121.6(4) ?
    N1A C5A C6A . . 114.8(3) ?
    C4A C5A C6A . . 123.5(4) ?
    C5A C4A C3A . . 119.4(4) ?
    C5A C4A H4A3 . . 120.3 ?
    C3A C4A H4A3 . . 120.3 ?
    C2A C3A C4A . . 118.9(4) ?
    C2A C3A H3A . . 120.6 ?
    C4A C3A H3A . . 120.6 ?
    C3A C2A C1A . . 119.3(4) ?
    C3A C2A H2A . . 120.3 ?
    C1A C2A H2A . . 120.3 ?
    N1A C1A C2A . . 123.2(4) ?
    N1A C1A H1A . . 118.4 ?
    C2A C1A H1A . . 118.4 ?
    N3 C11 C12 . . 123.0(4) ?
    N3 C11 H11 . . 118.5 ?
    C12 C11 H11 . . 118.5 ?
    C11 C12 C13 . . 119.5(4) ?
    C11 C12 H12 . . 120.2 ?
    C13 C12 H12 . . 120.2 ?
    C14 C13 N4 . . 122.4(5) ?
    C14 C13 C12 . . 117.4(4) ?
    N4 C13 C12 . . 120.2(5) ?
    C13 C14 C15 . . 119.5(4) ?
    C13 C14 H14 . . 120.3 ?
    C15 C14 H14 . . 120.3 ?
    N3 C15 C14 . . 124.4(4) ?
    N3 C15 H15 . . 117.8 ?
    C14 C15 H15 . . 117.8 ?
    N3A C11A C12A . . 124.6(4) ?
    N3A C11A H11A . . 117.7 ?
    C12A C11A H11A . . 117.7 ?
    C11A C12A C13A . . 119.5(4) ?
    C11A C12A H12A . . 120.2 ?
    C13A C12A H12A . . 120.2 ?
    N4A C13A C14A . . 122.8(4) ?
    N4A C13A C12A . . 120.9(4) ?
    C14A C13A C12A . . 116.4(4) ?
    C15A C14A C13A . . 120.6(4) ?
    C15A C14A H14A . . 119.7 ?
    C13A C14A H14A . . 119.7 ?
    N3A C15A C14A . . 124.0(4) ?
    N3A C15A H15A . . 118 ?
    C14A C15A H15A . . 118 ?
    F1 P1 F3 . . 177.6(4) ?
    F1 P1 F6 . . 93.1(4) ?
    F3 P1 F6 . . 89.1(4) ?
    F1 P1 F5 . . 88.2(3) ?
    F3 P1 F5 . . 89.7(3) ?
    F6 P1 F5 . . 177.5(3) ?
    F1 P1 F4 . . 88.0(3) ?
    F3 P1 F4 . . 93.1(4) ?
    F6 P1 F4 . . 90.4(3) ?
    F5 P1 F4 . . 87.5(3) ?
    F1 P1 F2 . . 90.2(3) ?
    F3 P1 F2 . . 88.7(3) ?
    F6 P1 F2 . . 89.7(2) ?
    F5 P1 F2 . . 92.4(3) ?
    F4 P1 F2 . . 178.2(3) ?
    F1A P1A F4A . . 91.9(3) ?
    F1A P1A F5A . . 88.0(3) ?
    F4A P1A F5A . . 89.8(2) ?
    F1A P1A F3A . . 93.4(3) ?
    F4A P1A F3A . . 92.3(3) ?
    F5A P1A F3A . . 177.5(3) ?
    F1A P1A F2A . . 91.8(3) ?
    F4A P1A F2A . . 176.1(3) ?
    F5A P1A F2A . . 89.1(2) ?
    F3A P1A F2A . . 88.7(2) ?
    F1A P1A F6A . . 178.6(3) ?
    F4A P1A F6A . . 87.1(3) ?
    F5A P1A F6A . . 91.1(2) ?
    F3A P1A F6A . . 87.6(2) ?
    F2A P1A F6A . . 89.2(2) ?
    C1S C2S H3S . . 109.5 ?
    C1S C2S H2S . . 109.5 ?
    H3S C2S H2S . . 109.5 ?
    C1S C2S H1S . . 109.5 ?
    H3S C2S H1S . . 109.5 ?
    H2S C2S H1S . . 109.5 ?
    N1S C1S C2S . . 175.7(10) ?
loop_
    _geom_torsion_atom_site_label_1
    _geom_torsion_atom_site_label_2
    _geom_torsion_atom_site_label_3
    _geom_torsion_atom_site_label_4
    _geom_torsion_site_symmetry_1
    _geom_torsion_site_symmetry_2
    _geom_torsion_site_symmetry_3
    _geom_torsion_site_symmetry_4
    _geom_torsion
    _geom_torsion_publ_flag
    N2A Ru N1 C1 . . . . 81.4(3) ?
    N2 Ru N1 C1 . . . . 178.9(4) ?
    N1A Ru N1 C1 . . . . 2.8(3) ?
    N3 Ru N1 C1 . . . . -94.4(3) ?
    N2A Ru N1 C5 . . . . -95.1(3) ?
    N2 Ru N1 C5 . . . . 2.4(3) ?
    N1A Ru N1 C5 . . . . -173.7(3) ?
    N3 Ru N1 C5 . . . . 89.1(3) ?
    N2A Ru N2 C10 . . . . -93.8(4) ?
    N1 Ru N2 C10 . . . . 179.7(4) ?
    N3 Ru N2 C10 . . . . 88.5(4) ?
    N3A Ru N2 C10 . . . . -2.7(4) ?
    N2A Ru N2 C6 . . . . 85.3(3) ?
    N1 Ru N2 C6 . . . . -1.1(3) ?
    N3 Ru N2 C6 . . . . -92.3(3) ?
    N3A Ru N2 C6 . . . . 176.4(3) ?
    N2 Ru N2A C10A . . . . 7.0(4) ?
    N1A Ru N2A C10A . . . . -177.9(4) ?
    N1 Ru N2A C10A . . . . 85.9(3) ?
    N3A Ru N2A C10A . . . . -91.2(3) ?
    N2 Ru N2A C6A . . . . -171.3(3) ?
    N1A Ru N2A C6A . . . . 3.8(3) ?
    N1 Ru N2A C6A . . . . -92.4(3) ?
    N3A Ru N2A C6A . . . . 90.5(3) ?
    N2A Ru N1A C1A . . . . 177.3(3) ?
    N1 Ru N1A C1A . . . . -96.0(3) ?
    N3 Ru N1A C1A . . . . -4.7(3) ?
    N3A Ru N1A C1A . . . . 86.6(3) ?
    N2A Ru N1A C5A . . . . -6.4(3) ?
    N1 Ru N1A C5A . . . . 80.3(3) ?
    N3 Ru N1A C5A . . . . 171.6(3) ?
    N3A Ru N1A C5A . . . . -97.1(3) ?
    N2 Ru N3 C15 . . . . 121.1(3) ?
    N1A Ru N3 C15 . . . . -53.9(3) ?
    N1 Ru N3 C15 . . . . 41.9(3) ?
    N3A Ru N3 C15 . . . . -140.8(3) ?
    N2 Ru N3 C11 . . . . -54.3(3) ?
    N1A Ru N3 C11 . . . . 130.7(3) ?
    N1 Ru N3 C11 . . . . -133.5(3) ?
    N3A Ru N3 C11 . . . . 43.8(3) ?
    N2A Ru N3A C11A . . . . 37.0(3) ?
    N2 Ru N3A C11A . . . . -60.1(3) ?
    N1A Ru N3A C11A . . . . 115.9(3) ?
    N3 Ru N3A C11A . . . . -147.1(3) ?
    N2A Ru N3A C15A . . . . -135.8(3) ?
    N2 Ru N3A C15A . . . . 127.2(3) ?
    N1A Ru N3A C15A . . . . -56.9(3) ?
    N3 Ru N3A C15A . . . . 40.1(3) ?
    C5 N1 C1 C2 . . . . 0.5(6) ?
    Ru N1 C1 C2 . . . . -176.0(4) ?
    N1 C1 C2 C3 . . . . 0.4(8) ?
    C1 C2 C3 C4 . . . . -1.4(8) ?
    C2 C3 C4 C5 . . . . 1.6(8) ?
    C1 N1 C5 C4 . . . . -0.3(6) ?
    Ru N1 C5 C4 . . . . 176.5(3) ?
    C1 N1 C5 C6 . . . . -180.0(4) ?
    Ru N1 C5 C6 . . . . -3.2(4) ?
    C3 C4 C5 N1 . . . . -0.7(7) ?
    C3 C4 C5 C6 . . . . 178.9(5) ?
    C10 N2 C6 C7 . . . . -1.1(6) ?
    Ru N2 C6 C7 . . . . 179.7(3) ?
    C10 N2 C6 C5 . . . . 179.1(4) ?
    Ru N2 C6 C5 . . . . -0.2(4) ?
    N1 C5 C6 N2 . . . . 2.2(5) ?
    C4 C5 C6 N2 . . . . -177.4(4) ?
    N1 C5 C6 C7 . . . . -177.6(4) ?
    C4 C5 C6 C7 . . . . 2.7(7) ?
    N2 C6 C7 C8 . . . . 0.9(7) ?
    C5 C6 C7 C8 . . . . -179.3(5) ?
    C6 C7 C8 C9 . . . . -0.9(9) ?
    C7 C8 C9 C10 . . . . 1.0(10) ?
    C6 N2 C10 C9 . . . . 1.3(7) ?
    Ru N2 C10 C9 . . . . -179.6(4) ?
    C8 C9 C10 N2 . . . . -1.3(9) ?
    C6A N2A C10A C9A . . . . -1.4(6) ?
    Ru N2A C10A C9A . . . . -179.7(4) ?
    N2A C10A C9A C8A . . . . -0.6(8) ?
    C10A C9A C8A C7A . . . . 2.1(9) ?
    C9A C8A C7A C6A . . . . -1.5(9) ?
    C10A N2A C6A C7A . . . . 2.0(6) ?
    Ru N2A C6A C7A . . . . -179.6(4) ?
    C10A N2A C6A C5A . . . . -179.2(4) ?
    Ru N2A C6A C5A . . . . -0.7(4) ?
    C8A C7A C6A N2A . . . . -0.5(8) ?
    C8A C7A C6A C5A . . . . -179.3(5) ?
    C1A N1A C5A C4A . . . . 3.0(6) ?
    Ru N1A C5A C4A . . . . -173.7(3) ?
    C1A N1A C5A C6A . . . . -175.4(4) ?
    Ru N1A C5A C6A . . . . 7.9(4) ?
    N2A C6A C5A N1A . . . . -4.7(5) ?
    C7A C6A C5A N1A . . . . 174.1(4) ?
    N2A C6A C5A C4A . . . . 176.9(4) ?
    C7A C6A C5A C4A . . . . -4.3(7) ?
    N1A C5A C4A C3A . . . . -1.4(7) ?
    C6A C5A C4A C3A . . . . 176.9(4) ?
    C5A C4A C3A C2A . . . . -1.7(8) ?
    C4A C3A C2A C1A . . . . 3.0(8) ?
    C5A N1A C1A C2A . . . . -1.7(6) ?
    Ru N1A C1A C2A . . . . 174.6(3) ?
    C3A C2A C1A N1A . . . . -1.3(7) ?
    C15 N3 C11 C12 . . . . -0.4(6) ?
    Ru N3 C11 C12 . . . . 175.3(4) ?
    N3 C11 C12 C13 . . . . 0.4(7) ?
    C11 C12 C13 C14 . . . . 0.0(7) ?
    C11 C12 C13 N4 . . . . 179.1(4) ?
    N4 C13 C14 C15 . . . . -179.4(4) ?
    C12 C13 C14 C15 . . . . -0.3(7) ?
    C11 N3 C15 C14 . . . . 0.1(6) ?
    Ru N3 C15 C14 . . . . -175.5(3) ?
    C13 C14 C15 N3 . . . . 0.3(7) ?
    C15A N3A C11A C12A . . . . 0.6(6) ?
    Ru N3A C11A C12A . . . . -172.6(3) ?
    N3A C11A C12A C13A . . . . 0.5(7) ?
    C11A C12A C13A N4A . . . . 178.4(5) ?
    C11A C12A C13A C14A . . . . -1.8(7) ?
    N4A C13A C14A C15A . . . . -178.2(5) ?
    C12A C13A C14A C15A . . . . 2.1(7) ?
    C11A N3A C15A C14A . . . . -0.4(6) ?
    Ru N3A C15A C14A . . . . 172.9(3) ?
    C13A C14A C15A N3A . . . . -1.0(7) ?
loop_
    _geom_hbond_atom_site_label_D
    _geom_hbond_atom_site_label_H
    _geom_hbond_atom_site_label_A
    _geom_hbond_site_symmetry_A
    _geom_hbond_distance_DH
    _geom_hbond_distance_HA
    _geom_hbond_distance_DA
    _geom_hbond_angle_DHA
    _geom_hbond_publ_flag
    N4 H4A F4 1_565 0.86 2.19 2.871(8) 135 yes
    N4 H4B F6A 2_666 0.86 2.47 2.962(7) 117 yes
    N4A H4A1 F5 2_556 0.86 2.44 3.184(8) 145 yes
    N4A H4A2 N1S 2_655 0.86 2.34 3.162(13) 161 yes
_iucr_refine_instructions_details
;
TITL RuBpyAminoPy
CELL  0.71073  10.8290  11.8890  16.1020  104.073   99.114  107.761
ZERR     2.00   0.0003   0.0003   0.0004    0.001    0.002    0.002
LATT   1
SFAC  RU   N    C    H    P    F
UNIT  2    18   64   54   4    24
MERG   2
FMAP   2
PLAN    5
ACTA  50
BOND $H
CONF
LIST   4
L.S.  20
WGHT    0.081000    1.506100
FVAR       1.08940
RU    1    0.310986    0.674170    0.268302    11.00000    0.03023    0.03983 =
         0.04288    0.00750    0.00455    0.01056
N1    2    0.387286    0.865785    0.307585    11.00000    0.03819    0.04357 =
         0.04987    0.00830    0.01326    0.01098
N2    2    0.480114    0.710886    0.364740    11.00000    0.04218    0.05105 =
         0.04616    0.00851    0.00895    0.01933
N2A   2    0.400800    0.676075    0.165702    11.00000    0.03589    0.04042 =
         0.05184    0.00987    0.01214    0.00965
N1A   2    0.154232    0.653955    0.168136    11.00000    0.03527    0.03855 =
         0.04561    0.00379    0.00580    0.01036
N3    2    0.208364    0.677586    0.368925    11.00000    0.04066    0.04381 =
         0.04295    0.01173    0.00830    0.01654
N4    2    0.028581    0.699561    0.579821    11.00000    0.09673    0.09536 =
         0.07042    0.02887    0.03898    0.04275
AFIX  93
H4A   4   -0.013411    0.750089    0.590865    11.00000   -1.20000
H4B   4    0.033254    0.652420    0.612202    11.00000   -1.20000
AFIX   0
N3A   2    0.244924    0.477623    0.228157    11.00000    0.03444    0.03927 =
         0.05037    0.01179    0.01045    0.01220
N4A   2    0.097901    0.092083    0.119182    11.00000    0.08014    0.04281 =
         0.11649    0.00951    0.04309    0.00999
AFIX  93
H4A1  4    0.017018    0.048967    0.117116    11.00000   -1.20000
H4A2  4    0.148793    0.055787    0.097973    11.00000   -1.20000
AFIX   0
C1    3    0.334325    0.938289    0.273828    11.00000    0.05653    0.05197 =
         0.06639    0.01883    0.01417    0.01746
AFIX  43
H1    4    0.253092    0.900916    0.231159    11.00000   -1.20000
AFIX   0
C2    3    0.394570    1.065042    0.299403    11.00000    0.08763    0.04723 =
         0.07869    0.02342    0.02765    0.02055
AFIX  43
H2    4    0.354560    1.112402    0.274782    11.00000   -1.20000
AFIX   0
C3    3    0.514249    1.120614    0.361597    11.00000    0.07998    0.04484 =
         0.09251    0.01445    0.02519    0.00112
AFIX  43
H3    4    0.558039    1.206272    0.379067    11.00000   -1.20000
AFIX   0
C4    3    0.568996    1.047993    0.397984    11.00000    0.05148    0.05996 =
         0.07761    0.00311    0.00914   -0.00211
AFIX  43
H4    4    0.649363    1.084622    0.441479    11.00000   -1.20000
AFIX   0
C5    3    0.505051    0.921423    0.370124    11.00000    0.03588    0.05412 =
         0.05010    0.00707    0.01181    0.00530
C6    3    0.556375    0.835266    0.403724    11.00000    0.03537    0.06151 =
         0.04623    0.00342    0.00823    0.00868
C7    3    0.673213    0.874239    0.470296    11.00000    0.04416    0.08518 =
         0.06587    0.00091   -0.00450    0.00934
AFIX  43
H7    4    0.723057    0.958449    0.496649    11.00000   -1.20000
AFIX   0
C8    3    0.714051    0.787394    0.496607    11.00000    0.05726    0.10452 =
         0.06923   -0.00015   -0.01572    0.03473
AFIX  43
H8    4    0.792566    0.811856    0.540443    11.00000   -1.20000
AFIX   0
C9    3    0.639018    0.665846    0.458177    11.00000    0.07909    0.10460 =
         0.07486    0.01414   -0.00598    0.05895
AFIX  43
H9    4    0.664678    0.605782    0.475995    11.00000   -1.20000
AFIX   0
C10   3    0.525307    0.631669    0.393037    11.00000    0.06386    0.07297 =
         0.06547    0.00966   -0.00438    0.03648
AFIX  43
H10   4    0.476336    0.547265    0.366791    11.00000   -1.20000
AFIX   0
C10A  3    0.528591    0.684263    0.169066    11.00000    0.03897    0.06161 =
         0.06745    0.01171    0.01515    0.01662
AFIX  43
H10A  4    0.582874    0.689195    0.221728    11.00000   -1.20000
AFIX   0
C9A   3    0.580711    0.685507    0.096559    11.00000    0.04978    0.08457 =
         0.09155    0.02390    0.03313    0.02725
AFIX  43
H9A   4    0.669443    0.692066    0.100813    11.00000   -1.20000
AFIX   0
C8A   3    0.503153    0.677213    0.019239    11.00000    0.07198    0.10435 =
         0.06980    0.02427    0.03516    0.03175
AFIX  43
H8A   4    0.537050    0.675302   -0.030458    11.00000   -1.20000
AFIX   0
C7A   3    0.371832    0.671556    0.014794    11.00000    0.05972    0.09243 =
         0.05374    0.01802    0.02015    0.01710
AFIX  43
H7A   4    0.317451    0.667790   -0.037440    11.00000   -1.20000
AFIX   0
C6A   3    0.324038    0.671631    0.088765    11.00000    0.04079    0.05063 =
         0.04850    0.00972    0.00795    0.00992
C5A   3    0.187389    0.664550    0.091081    11.00000    0.04227    0.04755 =
         0.04547    0.00864    0.00657    0.01298
C4A   3    0.096174    0.665125    0.021017    11.00000    0.05538    0.07182 =
         0.04998    0.01999    0.00469    0.01857
AFIX  43
H4A3  4    0.121238    0.674219   -0.030305    11.00000   -1.20000
AFIX   0
C3A   3   -0.032696    0.652076    0.027768    11.00000    0.05861    0.08985 =
         0.05966    0.01800   -0.00701    0.03433
AFIX  43
H3A   4   -0.094801    0.654408   -0.018215    11.00000   -1.20000
AFIX   0
C2A   3   -0.067504    0.635641    0.103326    11.00000    0.04131    0.07548 =
         0.06619    0.00834    0.00097    0.02742
AFIX  43
H2A   4   -0.154824    0.622810    0.108200    11.00000   -1.20000
AFIX   0
C1A   3    0.027703    0.638303    0.171674    11.00000    0.03668    0.05481 =
         0.05462    0.00955    0.00585    0.01710
AFIX  43
H1A   4    0.003123    0.628757    0.223044    11.00000   -1.20000
AFIX   0
C11   3    0.212198    0.604901    0.421466    11.00000    0.06874    0.06355 =
         0.04981    0.01450    0.01185    0.02777
AFIX  43
H11   4    0.255720    0.548668    0.409404    11.00000   -1.20000
AFIX   0
C12   3    0.155087    0.610354    0.491374    11.00000    0.07421    0.06508 =
         0.05218    0.01971    0.01209    0.02422
AFIX  43
H12   4    0.160449    0.559013    0.526054    11.00000   -1.20000
AFIX   0
C13   3    0.088099    0.694159    0.510563    11.00000    0.05479    0.05569 =
         0.04847    0.00453    0.01388    0.01456
C14   3    0.083731    0.766212    0.457637    11.00000    0.05527    0.05464 =
         0.06055    0.00552    0.00734    0.02206
AFIX  43
H14   4    0.040038    0.822614    0.467745    11.00000   -1.20000
AFIX   0
C15   3    0.144693    0.755373    0.388428    11.00000    0.05154    0.05483 =
         0.05477    0.00996    0.00714    0.01903
AFIX  43
H15   4    0.140632    0.806261    0.353203    11.00000   -1.20000
AFIX   0
C11A  3    0.319881    0.413967    0.195244    11.00000    0.03549    0.05161 =
         0.06226    0.01725    0.01286    0.01439
AFIX  43
H11A  4    0.407474    0.459336    0.196820    11.00000   -1.20000
AFIX   0
C12A  3    0.276027    0.287659    0.159821    11.00000    0.04916    0.04846 =
         0.06536    0.01508    0.02001    0.02108
AFIX  43
H12A  4    0.333177    0.249661    0.138738    11.00000   -1.20000
AFIX   0
C13A  3    0.144702    0.216000    0.155501    11.00000    0.05538    0.04727 =
         0.05764    0.01395    0.01732    0.01473
C14A  3    0.067765    0.279892    0.190765    11.00000    0.04193    0.05262 =
         0.06376    0.01255    0.01640    0.00725
AFIX  43
H14A  4   -0.019351    0.236229    0.191235    11.00000   -1.20000
AFIX   0
C15A  3    0.118637    0.406130    0.224757    11.00000    0.03899    0.05124 =
         0.05550    0.01590    0.01486    0.01567
AFIX  43
H15A  4    0.063406    0.445708    0.246990    11.00000   -1.20000
AFIX   0
P1    5    0.078439    0.048761    0.708884    11.00000    0.06417    0.05821 =
         0.07399    0.01748    0.01700    0.02236
P1A   5    0.718176    0.401715    0.252608    11.00000    0.05138    0.06427 =
         0.06544    0.01863    0.01445    0.02173
F1    6   -0.051635    0.068911    0.722879    11.00000    0.09850    0.17267 =
         0.25997    0.10505    0.07591    0.08113
F2    6    0.143949    0.189248    0.715418    11.00000    0.14064    0.06986 =
         0.13194    0.02743    0.03429    0.00452
F3    6    0.211723    0.032429    0.698813    11.00000    0.15703    0.26883 =
         0.21276    0.14869    0.12060    0.14704
F4    6    0.008926   -0.090745    0.702885    11.00000    0.27125    0.06295 =
         0.16352    0.04236    0.11898    0.04657
F5    6    0.125800    0.077409    0.811578    11.00000    0.11945    0.18275 =
         0.08808    0.05375    0.01514    0.01524
F6    6    0.031813    0.014625    0.606201    11.00000    0.18118    0.12261 =
         0.08150    0.02117    0.00168   -0.00344
F6A   6    0.748239    0.294841    0.284600    11.00000    0.12435    0.10461 =
         0.11593    0.04367    0.01461    0.05597
F4A   6    0.632685    0.410562    0.322465    11.00000    0.15095    0.15807 =
         0.11224    0.04180    0.07458    0.07981
F1A   6    0.685177    0.504982    0.221424    11.00000    0.17145    0.10397 =
         0.17685    0.07360    0.01538    0.06362
F2A   6    0.803745    0.383923    0.182861    11.00000    0.05975    0.20801 =
         0.08094    0.03768    0.02485    0.04386
F5A   6    0.589006    0.304157    0.180397    11.00000    0.05642    0.11740 =
         0.10177    0.01621    0.00723    0.01369
F3A   6    0.851210    0.496123    0.322884    11.00000    0.10654    0.11338 =
         0.08621    0.01673   -0.01389   -0.01578
C2S   3    0.612644    0.019035    0.128840    11.00000    0.13571    0.09578 =
         0.10493    0.01193    0.02634    0.05999
AFIX 137
H3S   4    0.589213   -0.060275    0.138940    11.00000   -1.50000
H2S   4    0.533283    0.038111    0.115194    11.00000   -1.50000
H1S   4    0.674177    0.081835    0.181029    11.00000   -1.50000
AFIX   0
C1S   3    0.676654    0.015054    0.053371    11.00000    0.10014    0.08908 =
         0.16060    0.00670   -0.01066    0.04926
N1S   2    0.718964    0.005906   -0.008249    11.00000    0.17908    0.13879 =
         0.25716    0.02725    0.13293    0.05703
HKLF 4
REM  RuBpyAminoPy
REM R1 =  0.0532 for   6142 Fo > 4sig(Fo)  and  0.0736 for all   7906 data
REM    506 parameters refined using      0 restraints
END
WGHT      0.0804      1.5377
REM Highest difference peak  0.899,  deepest hole -0.583,  1-sigma level  0.092
Q1    1   0.2042  0.6580  0.2149  11.00000  0.05    0.90
Q2    1   0.3993  0.6795  0.3246  11.00000  0.05    0.86
Q3    1   0.3238  0.6460  0.3110  11.00000  0.05    0.83
Q4    1   0.1430  0.6892  0.4188  11.00000  0.05    0.78
Q5    1   0.0518  0.0870  0.6713  11.00000  0.05    0.59
;
