# Supplementary material for: cis-Bis(2,2′-bipyridine-κ2 N,N′)bis­(pyridin-4-amine-κN 1)ruthenium(II) bis­(hexa­fluoridophosphate) acetonitrile monosolvate
Source: Acta Crystallogr Sect E Struct Rep Online. 2013 Jan 9;69(Pt 2):m77–8. doi: 10.1107/S1600536812052002 (PMC3569180; doi:10.1107/S1600536812052002)
Supplement: Supplementary file 2 [file e-69-00m77-Isup2.hkl]

#
# h,k,l, Fc-squared, Fo-squared, sigma(Fo-squared) and status flag
#
data_I
_shelx_title ' RS02'
_shelx_refln_list_code          4
_shelx_F_calc_maximum      252.48
_exptl_crystal_F_000       928.00
_reflns_d_resolution_high  0.7784
 
loop_
 _symmetry_equiv_pos_as_xyz
 'x, y, z'
 '-x, -y, -z'
 
_cell_length_a    10.8290
_cell_length_b    11.8890
_cell_length_c    16.1020
_cell_angle_alpha 104.073
_cell_angle_beta   99.114
_cell_angle_gamma 107.761
 
_shelx_F_squared_multiplier     1.000
 
loop_
 _refln_index_h
 _refln_index_k
 _refln_index_l
 _refln_F_squared_calc
 _refln_F_squared_meas
 _refln_F_squared_sigma
 _refln_observed_status
   2   0   0     1312.05     1475.41     37.05 o
   3   0   0     4939.28     4949.37     66.60 o
   4   0   0      375.14      395.19     10.67 o
   5   0   0     5667.94     5475.00     68.91 o
   6   0   0      702.14      715.71     12.13 o
   7   0   0      186.99      157.86     32.14 o
   8   0   0     1511.89     1584.04     73.63 o
   9   0   0       22.99       33.75      5.94 o
  10   0   0      632.95      610.50     27.48 o
  11   0   0      391.51      444.32     50.79 o
  12   0   0        2.31      -14.91     37.97 o
 -13   1   0      119.85       92.39     47.10 o
 -12   1   0      380.08      362.18     28.61 o
 -11   1   0       58.09       62.21      9.65 o
 -10   1   0      510.35      558.47     21.68 o
  -9   1   0      884.68      841.48     28.80 o
  -8   1   0        0.10        7.35     13.17 o
  -7   1   0     2615.31     2467.84     32.84 o
  -6   1   0      673.78      740.22     13.49 o
  -5   1   0     1066.93     1182.24     19.62 o
  -4   1   0     1983.32     1929.79     40.14 o
  -3   1   0      934.81      933.80     19.89 o
  -2   1   0    26046.88    21843.22   4886.96 o
   1   1   0    24167.73    23126.60   5534.30 o
   2   1   0     2607.57     2699.91     58.06 o
   3   1   0     1369.04     1316.37     23.39 o
   4   1   0      296.27      280.47     13.06 o
   5   1   0       15.78       26.21      4.87 o
   6   1   0      812.58      830.56     14.75 o
   7   1   0       30.84       18.31      7.92 o
   8   1   0      432.98      415.28     38.26 o
   9   1   0      684.00      767.17     53.26 o
  10   1   0       11.52       20.38     12.53 o
  11   1   0      428.67      423.61     41.19 o
  12   1   0       78.89       20.57     21.47 o
 -13   2   0       39.15       11.02     24.94 o
 -12   2   0       41.51       27.92     19.21 o
 -11   2   0      529.63      529.77     28.15 o
 -10   2   0        9.98       12.53      7.52 o
  -9   2   0     1279.28     1270.54     20.64 o
  -8   2   0      691.59      740.88     27.77 o
  -7   2   0       24.12       31.27      4.37 o
  -6   2   0     2379.04     2336.81     33.18 o
  -5   2   0      121.30      130.33      4.49 o
  -4   2   0      544.68      499.67     11.54 o
  -3   2   0     1095.35      955.35     16.88 o
  -2   2   0      103.09      189.62     24.32 o
  -1   2   0    48577.38    47924.91   5698.35 o
   0   2   0     1092.00      907.55     48.62 o
   1   2   0    18301.39    17394.53    261.22 o
   2   2   0       77.28       64.95      4.17 o
   3   2   0      872.14      914.60     22.30 o
   4   2   0      747.61      684.69     13.47 o
   5   2   0     1566.54     1610.56     33.48 o
   6   2   0      117.53       72.90      6.93 o
   7   2   0     1292.92     1600.37     36.39 o
   8   2   0       60.85       64.89     15.67 o
   9   2   0      697.17      716.48     32.81 o
  10   2   0      350.99      419.58     21.57 o
  11   2   0        0.01      -22.00     54.03 o
 -13   3   0      381.38      396.80     38.42 o
 -12   3   0       92.59       84.42     11.63 o
 -11   3   0      424.17      418.34     17.44 o
 -10   3   0     1437.96     1598.07     44.99 o
  -9   3   0       35.25       25.19      6.49 o
  -8   3   0     5057.31     5119.50    103.89 o
  -7   3   0      220.47      160.61      6.60 o
  -6   3   0      105.14      105.21    286.94 o
  -5   3   0      802.92      863.49     19.17 o
  -4   3   0     1248.69     1017.26     18.04 o
  -3   3   0    15188.03    14260.07    294.04 o
  -2   3   0     1102.75     1139.18     20.63 o
  -1   3   0      599.21      887.13     28.46 o
   0   3   0    63744.21    64202.48  14324.67 o
   1   3   0      225.88      273.70      6.87 o
   2   3   0     1499.36     1522.90     26.59 o
   3   3   0      947.08      937.87     20.59 o
   4   3   0       36.86       70.60     10.06 o
   5   3   0      958.61     1129.02     26.25 o
   6   3   0      427.04      412.93     12.72 o
   7   3   0       43.27       59.82      8.61 o
   8   3   0      379.94      400.36     14.86 o
   9   3   0       46.88       20.64     11.59 o
  10   3   0      245.29      257.58     20.76 o
  11   3   0      171.61      128.16     26.31 o
 -13   4   0       87.94       98.33     22.83 o
 -12   4   0      642.15      644.35     23.26 o
 -11   4   0       15.62       18.37      6.74 o
 -10   4   0     2057.14     2232.57     46.76 o
  -9   4   0      646.82      707.47     21.91 o
  -8   4   0       19.05       67.32      6.57 o
  -7   4   0     2130.60     2094.06     29.83 o
  -6   4   0        3.60        0.63      5.29 o
  -5   4   0      846.69      861.07     15.85 o
  -4   4   0     1115.82      940.81     19.98 o
  -3   4   0      213.31      224.65      5.18 o
  -2   4   0     2047.48     1956.64     39.47 o
  -1   4   0     4823.75     6205.31    144.28 o
   0   4   0     2891.59     3466.45    235.22 o
   1   4   0    10176.05    11368.56    169.41 o
   2   4   0     2038.77     2223.42     35.15 o
   3   4   0     1111.01     1115.38     19.53 o
   4   4   0      492.40      469.04      8.05 o
   5   4   0      224.00      318.47      9.59 o
   6   4   0     1435.81     1551.59     31.16 o
   7   4   0      673.04      776.91     34.39 o
   8   4   0      110.20      119.79     14.31 o
   9   4   0      336.85      384.37     18.37 o
  10   4   0      101.74       57.58     32.16 o
 -13   5   0       17.42       55.27     25.78 o
 -12   5   0      468.03      486.73     28.48 o
 -11   5   0      939.33     1054.37     32.86 o
 -10   5   0       39.51       52.38      9.44 o
  -9   5   0     1411.85     1636.15     31.77 o
  -8   5   0      322.53      332.86     10.36 o
  -7   5   0      251.15      278.13     10.01 o
  -6   5   0      253.13      231.43     25.80 o
  -5   5   0      127.20      109.05      5.80 o
  -4   5   0      484.94      378.48     10.24 o
  -3   5   0     3364.90     3152.56     62.68 o
  -2   5   0      223.75      215.75     18.57 o
  -1   5   0    11635.12    12433.60    240.90 o
   0   5   0     6647.88     8132.85    195.31 o
   1   5   0      845.94     1134.00     42.55 o
   2   5   0       19.86       19.66      4.75 o
   3   5   0      184.83      169.35      5.92 o
   4   5   0     1026.01     1082.54     44.05 o
   5   5   0      758.52      819.82     19.77 o
   6   5   0       13.28       15.63      8.04 o
   7   5   0       14.83       27.58     14.65 o
   8   5   0       52.13       40.89     23.43 o
   9   5   0      150.03      152.38     26.79 o
  10   5   0      188.81      186.33     34.88 o
 -13   6   0      301.78      301.67     41.29 o
 -12   6   0      138.48       90.71     13.23 o
 -11   6   0      137.06      174.57     11.63 o
 -10   6   0      211.01      249.93     11.29 o
  -9   6   0       31.11       84.38      8.93 o
  -8   6   0     1651.54     1803.30     42.05 o
  -7   6   0      114.11       91.19      5.90 o
  -6   6   0      794.43      744.13     34.54 o
  -5   6   0       37.06       33.64      4.46 o
  -4   6   0       49.24       55.06      4.74 o
  -3   6   0     3212.58     3220.96    100.73 o
  -2   6   0      903.83     1046.20     36.82 o
  -1   6   0      582.08      789.25     20.47 o
   0   6   0     3954.21     4345.56     61.47 o
   1   6   0     1793.21     1774.56     31.47 o
   2   6   0     1007.76     1052.23     23.22 o
   3   6   0       71.92       71.78      6.32 o
   4   6   0      100.18      130.29     10.64 o
   5   6   0       23.49       33.98     10.75 o
   6   6   0      379.87      439.59     15.69 o
   7   6   0       59.31       51.55     13.73 o
   8   6   0      261.30      285.23     17.73 o
   9   6   0      101.48       57.43     56.85 o
 -13   7   0      141.00      227.28     50.39 o
 -12   7   0      257.30      250.91     21.07 o
 -11   7   0       29.83       38.23     10.87 o
 -10   7   0      501.41      502.71     24.27 o
  -9   7   0      820.43      751.05     19.38 o
  -8   7   0      160.63      218.27     11.39 o
  -7   7   0      748.10      745.99     41.75 o
  -6   7   0       86.89       62.31     11.84 o
  -5   7   0     1477.68     1588.07     42.63 o
  -4   7   0      660.42      669.01     13.24 o
  -3   7   0      180.17      214.08     14.27 o
  -2   7   0     1063.91     1050.23     40.56 o
  -1   7   0     3606.09     3999.33     91.78 o
   0   7   0      796.58      897.99     29.31 o
   1   7   0       31.80       36.34      5.30 o
   2   7   0      915.40      927.63     19.20 o
   3   7   0        5.67        9.76      5.65 o
   4   7   0     1114.49     1158.77     24.29 o
   5   7   0      193.42      176.73      8.25 o
   6   7   0      310.31      308.53     24.38 o
   7   7   0      234.61      234.38     24.19 o
   8   7   0        0.52        7.91     18.71 o
 -13   8   0       20.40       44.19     27.97 o
 -12   8   0      133.96      140.44     16.35 o
 -11   8   0      187.02      182.80     18.03 o
 -10   8   0       10.76       21.86      7.33 o
  -9   8   0     1017.31     1028.43     21.07 o
  -8   8   0      338.12      282.89     32.26 o
  -7   8   0      397.29      402.67     20.14 o
  -6   8   0      137.76      125.11      7.66 o
  -5   8   0      114.20      145.81     20.44 o
  -4   8   0      887.22      896.55     60.18 o
  -3   8   0      272.59      302.01     12.79 o
  -2   8   0      108.57      190.48      7.33 o
  -1   8   0      784.95      720.63     14.81 o
   0   8   0     1882.36     2011.20     36.06 o
   1   8   0        0.60       19.99     10.75 o
   2   8   0      124.10      118.56      8.64 o
   3   8   0      376.68      411.37     16.38 o
   4   8   0      169.51      187.40     11.47 o
   5   8   0      520.29      525.10     16.83 o
   6   8   0        0.23        8.87      9.13 o
   7   8   0      208.57      223.84     21.47 o
   8   8   0      190.10      234.51     55.78 o
 -12   9   0       47.35       33.73     21.57 o
 -11   9   0      219.63      237.60     11.88 o
 -10   9   0      263.84      261.22     10.62 o
  -9   9   0        1.21       39.30     15.40 o
  -8   9   0      439.46      406.40     17.30 o
  -7   9   0      363.58      359.22     26.99 o
  -6   9   0      868.18      988.01     25.14 o
  -5   9   0       10.03       10.98     12.51 o
  -4   9   0      181.17      189.06     18.82 o
  -3   9   0       47.04       46.11      4.77 o
  -2   9   0      843.91      838.35     20.96 o
  -1   9   0        2.31       71.87     11.48 o
   0   9   0      373.20      345.62     11.84 o
   1   9   0      426.53      446.27     13.65 o
   2   9   0       15.07        6.48      6.83 o
   3   9   0      700.30      705.96     17.34 o
   4   9   0      227.52      219.17     15.31 o
   5   9   0      198.20      202.05      9.90 o
   6   9   0      244.40      248.93     14.21 o
   7   9   0        0.00      -23.74     45.67 o
 -12  10   0      121.07       94.12     56.88 o
 -11  10   0       39.80       45.64     17.44 o
 -10  10   0        0.64        6.32     14.01 o
  -9  10   0      486.83      434.23     29.04 o
  -8  10   0       39.88       65.88     14.25 o
  -7  10   0        0.77       -1.28     24.32 o
  -6  10   0      221.58      247.44     12.95 o
  -5  10   0        2.76        1.75     15.05 o
  -4  10   0       97.22      123.47     11.10 o
  -3  10   0       31.71       44.59      5.57 o
  -2  10   0       75.14       69.96      5.37 o
  -1  10   0     1382.79     1384.46     22.74 o
   0  10   0       58.52       90.29     16.25 o
   1  10   0      761.37      776.67     19.01 o
   2  10   0      408.86      347.24     25.59 o
   3  10   0       27.41       11.84     10.12 o
   4  10   0      332.06      311.36     22.54 o
   5  10   0       33.25       26.34     10.65 o
   6  10   0       44.25       28.32     42.97 o
 -11  11   0       72.31       92.37     24.10 o
 -10  11   0       88.95       88.97     16.54 o
  -9  11   0      151.50      173.11     29.51 o
  -8  11   0      394.69      386.03     52.38 o
  -7  11   0       11.16        6.95     11.87 o
  -6  11   0      199.56      262.34     20.56 o
  -5  11   0      119.02       91.33     17.71 o
  -4  11   0      354.46      349.24     15.72 o
  -3  11   0      643.93      612.57     13.59 o
  -2  11   0      369.85      398.37     11.97 o
  -1  11   0      633.41      553.13     19.46 o
   0  11   0      929.01      993.00     24.17 o
   1  11   0        3.29        5.55     18.00 o
   2  11   0      249.71      286.86     36.86 o
   3  11   0       62.33       58.52     13.24 o
   4  11   0        8.98       20.33     27.54 o
 -11  12   0       25.01       23.85     38.93 o
 -10  12   0      137.72      155.23     32.84 o
  -9  12   0       14.88       11.34     17.22 o
  -8  12   0      139.32      149.39     27.03 o
  -7  12   0      272.25      241.11     26.45 o
  -6  12   0      103.75      106.90     16.56 o
  -5  12   0      161.95      185.30     21.00 o
  -4  12   0       86.01       75.00     22.44 o
  -3  12   0       91.07      103.32     21.82 o
  -2  12   0      446.58      452.16     26.41 o
  -1  12   0       44.24       70.01     16.51 o
   0  12   0      226.27      230.30     24.30 o
   1  12   0      223.01      223.97     23.06 o
   2  12   0       39.03       31.13     15.98 o
   3  12   0      113.80      124.32     22.52 o
  -9  13   0      333.61      274.44     32.55 o
  -8  13   0       10.23       28.53     30.25 o
  -7  13   0      104.07      122.21     19.25 o
  -6  13   0       80.56       56.88     25.40 o
  -5  13   0       25.91       59.98     18.39 o
  -4  13   0      200.59      196.17     18.32 o
  -3  13   0       46.52       24.36     16.79 o
  -2  13   0       42.38       56.10     32.49 o
  -1  13   0      389.22      343.47     26.15 o
   0  13   0        1.45       18.59     16.02 o
   1  13   0      145.36      124.31     18.96 o
  -8  14   0      180.80      295.66     87.92 o
  -7  14   0        3.89      113.26    133.97 o
  -6  14   0       92.93      140.85     82.05 o
  -5  14   0       33.33       31.77     24.27 o
  -4  14   0        0.05       18.52     21.57 o
  -3  14   0      122.37       97.02     26.71 o
  -2  14   0       13.44       21.22     24.44 o
   1 -14   1      197.66      177.78     73.14 o
   2 -14   1       49.67       24.41     42.30 o
   3 -14   1        0.84       15.40     29.15 o
   4 -14   1       29.19       72.13     80.06 o
   5 -14   1       65.17       61.45     36.00 o
   6 -14   1        1.70       26.17     32.16 o
   7 -14   1       54.83       18.79     35.29 o
   8 -14   1      118.41       76.05     26.48 o
  -2 -13   1       43.83       40.99     31.01 o
  -1 -13   1       26.17       17.79     20.61 o
   0 -13   1      141.97      177.46     19.73 o
   1 -13   1       10.94       -1.29     15.52 o
   2 -13   1      173.67      173.33     17.85 o
   3 -13   1      109.82      119.73     11.90 o
   4 -13   1        0.08        9.73     23.12 o
   5 -13   1       58.05       80.04     39.12 o
   6 -13   1      198.86      189.75     20.90 o
   7 -13   1       19.03       35.88     19.38 o
   8 -13   1      253.61      274.22     23.46 o
   9 -13   1        6.79       21.79     19.04 o
  10 -13   1       43.25       40.96     26.50 o
  -3 -12   1       17.81       11.45     26.16 o
  -2 -12   1        8.27       12.12     14.53 o
  -1 -12   1      149.70      175.60     15.63 o
   0 -12   1      128.36      159.45     24.63 o
   1 -12   1      654.16      678.26     25.96 o
   2 -12   1       14.64       33.76      7.98 o
   3 -12   1       99.26       98.51      6.85 o
   4 -12   1      285.30      266.73     45.15 o
   5 -12   1        7.20        6.82     17.69 o
   6 -12   1      225.69      247.36     17.03 o
   7 -12   1      379.89      354.68     27.97 o
   8 -12   1       59.11       41.73     39.65 o
   9 -12   1      405.42      417.82     28.18 o
  10 -12   1        0.34      -19.31     24.73 o
  11 -12   1       73.32       63.25     23.09 o
  -5 -11   1        0.85       -1.80     39.69 o
  -4 -11   1       18.82        9.24     10.51 o
  -3 -11   1      121.05       94.53     15.57 o
  -2 -11   1        0.92       18.95     11.23 o
  -1 -11   1      174.15      170.96     40.40 o
   0 -11   1      743.71      796.65     70.00 o
   1 -11   1      562.44      593.00     23.49 o
   2 -11   1      794.93      707.64     18.29 o
   3 -11   1       67.70       73.60      7.00 o
   4 -11   1       14.92       15.16      7.23 o
   5 -11   1      978.24      943.22     28.44 o
   6 -11   1       62.03       51.85     14.88 o
   7 -11   1      282.23      277.92     19.06 o
   8 -11   1      207.54      192.38     38.01 o
   9 -11   1      115.03      121.12     15.66 o
  10 -11   1      195.66      194.56     18.89 o
  11 -11   1        2.88        6.64     21.32 o
  -6 -10   1       11.14       57.53     57.53 o
  -5 -10   1       94.48       74.31     16.80 o
  -4 -10   1        2.99       12.60     10.29 o
  -3 -10   1      161.30      170.97     15.31 o
  -2 -10   1      622.95      643.92     30.51 o
  -1 -10   1       18.17       23.60     10.98 o
   0 -10   1      828.59      960.41     18.31 o
   1 -10   1       56.21      131.63      7.11 o
   2 -10   1      140.81      177.21     11.15 o
   3 -10   1     1042.22      985.23     19.36 o
   4 -10   1      125.73      106.54      6.55 o
   5 -10   1       51.29       34.98      8.49 o
   6 -10   1      280.81      306.57     10.10 o
   7 -10   1        0.07        1.36     12.24 o
   8 -10   1      962.90      964.29     37.94 o
   9 -10   1        0.15        4.30     17.50 o
  10 -10   1      161.19      147.40     17.00 o
  11 -10   1      272.39      272.83     20.39 o
  12 -10   1        1.27        1.54     47.61 o
  -7  -9   1      142.86      136.21     23.23 o
  -6  -9   1       55.45       58.85     10.63 o
  -5  -9   1       57.89       54.56     10.81 o
  -4  -9   1      402.74      392.85     12.59 o
  -3  -9   1      167.19      153.11     10.68 o
  -2  -9   1      104.60      124.64     10.68 o
  -1  -9   1      604.48      767.13     35.41 o
   0  -9   1       74.49       79.18     13.23 o
   1  -9   1     4241.59     4488.69     71.05 o
   2  -9   1       45.49       57.17      5.31 o
   3  -9   1       17.01        7.71     10.58 o
   4  -9   1     1111.43     1094.54     28.88 o
   5  -9   1       19.17        7.82      5.91 o
   6  -9   1     1402.92     1427.16     34.04 o
   7  -9   1      670.70      666.58     47.57 o
   8  -9   1       69.92       94.77     24.29 o
   9  -9   1     1041.52      982.04     36.45 o
  10  -9   1       25.80       34.73      6.74 o
  11  -9   1      349.41      307.03     20.73 o
  12  -9   1      255.07      263.77     25.70 o
  -8  -8   1      182.97      146.33     24.79 o
  -7  -8   1       30.19       41.43     20.35 o
  -6  -8   1      282.16      252.86     17.29 o
  -5  -8   1       26.78       20.19      9.17 o
  -4  -8   1      125.84      148.81     11.76 o
  -3  -8   1     1754.67     1866.45     41.31 o
  -2  -8   1        0.40       -1.25      8.43 o
  -1  -8   1     1399.32     1406.91     26.94 o
   0  -8   1     1221.75     1684.72     39.36 o
   1  -8   1      523.15      617.50     26.88 o
   2  -8   1     5745.80     5606.82     98.19 o
   3  -8   1      191.65      215.26      7.20 o
   4  -8   1     1164.37     1039.36     18.79 o
   5  -8   1     2628.01     2620.98     48.66 o
   6  -8   1       10.88        7.32      5.13 o
   7  -8   1     2312.20     2503.68     32.56 o
   8  -8   1      401.23      420.27     36.75 o
   9  -8   1      373.98      402.39     12.03 o
  10  -8   1      337.82      331.96     26.79 o
  11  -8   1       10.94       39.53     15.50 o
  12  -8   1      293.03      297.73     27.64 o
  13  -8   1       45.46       46.69     40.78 o
  -9  -7   1        7.03       69.61     49.12 o
  -8  -7   1      222.89      234.14     21.28 o
  -7  -7   1      187.84      154.38     20.18 o
  -6  -7   1      154.59      163.98      7.52 o
  -5  -7   1      715.85      644.05     26.27 o
  -4  -7   1        0.25        6.32     11.44 o
  -3  -7   1       76.31       79.87      7.60 o
  -2  -7   1     1302.90     1360.28     26.50 o
  -1  -7   1       20.89        6.37      4.67 o
   0  -7   1     7670.91     8274.11    142.15 o
   1  -7   1      174.18      149.68      8.77 o
   2  -7   1        0.50        1.44      8.52 o
   3  -7   1     3893.08     3524.00     66.16 o
   4  -7   1        8.61        2.78      6.68 o
   5  -7   1     3250.67     2989.80     65.06 o
   6  -7   1      927.14      903.13     14.01 o
   7  -7   1       20.81       -3.81      7.16 o
   8  -7   1     2582.41     2658.63     38.57 o
   9  -7   1       29.34       36.93      7.42 o
  10  -7   1       61.66       69.39      9.69 o
  11  -7   1      243.74      308.70     21.91 o
  12  -7   1       13.53      -13.24     40.19 o
  13  -7   1       93.36      144.85     39.94 o
  -9  -6   1      262.02      252.46     32.47 o
  -8  -6   1       14.43       -4.34     14.26 o
  -7  -6   1      493.55      452.46     18.93 o
  -6  -6   1       20.37       14.34      8.82 o
  -5  -6   1       23.94       28.46      5.93 o
  -4  -6   1      919.65      918.10     27.07 o
  -3  -6   1      633.26      686.43     16.81 o
  -2  -6   1     1965.75     1813.56     29.50 o
  -1  -6   1       18.33       42.43      8.98 o
   0  -6   1       84.10      110.89      6.47 o
   1  -6   1    12237.50    12647.58    167.84 o
   2  -6   1      717.66      872.81     16.68 o
   3  -6   1     3141.69     2711.62     48.32 o
   4  -6   1     3354.69     2999.91     74.09 o
   5  -6   1       60.21       63.45      4.68 o
   6  -6   1     2772.54     2567.72     33.15 o
   7  -6   1       42.39       35.11      4.55 o
   8  -6   1       55.41       88.01      7.31 o
   9  -6   1      379.09      315.08     10.93 o
  10  -6   1      157.06      161.73     15.67 o
  11  -6   1      636.53      667.59     20.22 o
  12  -6   1      114.77      134.99     21.74 o
  13  -6   1       21.91       19.11     34.88 o
 -10  -5   1       39.43       48.53     25.62 o
  -9  -5   1      279.76      272.02     18.28 o
  -8  -5   1      301.56      311.61     19.74 o
  -7  -5   1        0.95       -9.78     17.58 o
  -6  -5   1     1420.83     1517.52     26.64 o
  -5  -5   1       53.68       42.79      4.92 o
  -4  -5   1      488.30      519.16     16.47 o
  -3  -5   1     2222.48     1983.73     30.46 o
  -2  -5   1       40.23       23.98      6.19 o
  -1  -5   1     9923.49     9802.34    220.37 o
   0  -5   1     3895.84     6086.94     97.26 o
   1  -5   1     1918.76     2092.70     32.77 o
   2  -5   1     5083.11     4718.32    139.66 o
   3  -5   1     2715.53     2585.97     41.29 o
   4  -5   1     1133.30      874.86     13.36 o
   5  -5   1      742.43      653.59     10.98 o
   6  -5   1      449.98      382.07      9.35 o
   7  -5   1     1879.68     1796.15     33.17 o
   8  -5   1      231.45      239.14      7.45 o
   9  -5   1      134.85      178.43      8.45 o
  10  -5   1       79.06       85.12     10.95 o
  11  -5   1      162.64      140.47     16.85 o
  12  -5   1      117.80      142.44     20.56 o
  13  -5   1      175.29      118.21     22.92 o
 -11  -4   1       54.36      149.25     39.18 o
 -10  -4   1      582.61      594.11     26.15 o
  -9  -4   1       49.82       17.99     22.76 o
  -8  -4   1      559.19      603.99     38.30 o
  -7  -4   1      313.67      316.58     13.47 o
  -6  -4   1      218.18      192.19     20.43 o
  -5  -4   1     2717.95     2796.25     39.66 o
  -4  -4   1      175.04      187.26     14.62 o
  -3  -4   1     1686.45     1504.30     26.73 o
  -2  -4   1      625.65      743.49     21.45 o
  -1  -4   1     2985.45     3693.91    173.14 o
   0  -4   1    16530.97    18761.73    266.72 o
   1  -4   1      368.16      343.15      7.41 o
   2  -4   1      438.70      488.87     20.94 o
   3  -4   1      422.84      379.24      9.46 o
   4  -4   1      786.36      719.40     12.85 o
   5  -4   1     6133.84     5312.68     64.19 o
   6  -4   1     1433.18     1635.64     29.70 o
   7  -4   1      522.44      481.27     10.12 o
   8  -4   1     1864.83     1801.72     26.48 o
   9  -4   1      294.86      315.46     11.91 o
  10  -4   1       14.13       20.41      8.59 o
  11  -4   1      613.13      674.98     36.32 o
  12  -4   1       33.63       29.95     10.53 o
  13  -4   1      112.17      104.69     30.42 o
 -11  -3   1       66.94       65.06     23.27 o
 -10  -3   1      273.37      242.52     18.83 o
  -9  -3   1      364.42      408.19     17.52 o
  -8  -3   1        1.14      -15.73     15.73 o
  -7  -3   1     3863.19     4507.55    244.41 o
  -6  -3   1      575.49      524.85     50.30 o
  -5  -3   1     1707.84     1600.25     29.49 o
  -4  -3   1     1418.02     1311.72     23.54 o
  -3  -3   1      540.62      474.26     12.30 o
  -2  -3   1     2032.99     1699.10     33.35 o
  -1  -3   1       65.99       37.59      5.58 o
   0  -3   1     7592.56     8463.85    117.96 o
   1  -3   1    18542.14    20475.39    385.25 o
   2  -3   1        6.17       18.14      2.82 o
   3  -3   1     1806.11     1763.95     29.13 o
   4  -3   1     8797.52     8196.89     94.83 o
   5  -3   1     1293.22     1236.96     22.21 o
   6  -3   1     4255.72     3759.94    198.99 o
   7  -3   1      989.73      957.71     16.39 o
   8  -3   1       10.78       31.56      4.96 o
   9  -3   1      527.02      508.46     16.62 o
  10  -3   1      100.40       85.72     14.66 o
  11  -3   1      129.84      105.20     12.13 o
  12  -3   1      205.71      229.42     21.57 o
  13  -3   1       70.02       33.98     27.64 o
 -12  -2   1       22.11      117.28     41.20 o
 -11  -2   1      381.81      402.42     40.54 o
 -10  -2   1      195.74      189.08     19.26 o
  -9  -2   1      801.55      869.67     31.74 o
  -8  -2   1      825.34      824.31     34.43 o
  -7  -2   1       21.23       12.33      8.92 o
  -6  -2   1     3022.97     3158.95     62.95 o
  -5  -2   1       12.00       31.61      6.35 o
  -4  -2   1      150.33      131.84     12.24 o
  -3  -2   1      502.33      548.11     11.86 o
  -2  -2   1      366.45      455.05     15.85 o
  -1  -2   1     9959.33    13150.74    621.26 o
   0  -2   1       30.29       32.20      3.61 o
   1  -2   1     1732.84     1580.75     63.63 o
   2  -2   1      100.54      114.37      3.83 o
   3  -2   1     3684.86     3032.27     66.09 o
   4  -2   1     2484.53     2237.60     36.00 o
   5  -2   1     8126.32     8300.54     94.46 o
   6  -2   1      771.74      870.54     14.13 o
   7  -2   1      804.39      810.68     13.99 o
   8  -2   1      608.46      594.45     10.97 o
   9  -2   1        4.27        8.44      5.75 o
  10  -2   1       89.00      168.08    564.18 o
  11  -2   1       85.74       69.95      8.08 o
  12  -2   1      110.09      144.02     29.20 o
  13  -2   1      267.79      235.18     54.68 o
 -12  -1   1      121.05      115.53     23.30 o
 -11  -1   1      290.79      286.39     17.63 o
 -10  -1   1      701.04      776.26     64.12 o
  -9  -1   1       31.31       41.69      8.88 o
  -8  -1   1     2033.84     2253.00     41.30 o
  -7  -1   1      242.85      239.95     17.98 o
  -6  -1   1      345.36      327.81     18.48 o
  -5  -1   1      124.82       77.30     11.70 o
  -4  -1   1      530.14      624.80     23.93 o
  -3  -1   1     1690.56     1787.22     33.46 o
  -2  -1   1    16539.71    17577.85    675.06 o
  -1  -1   1       99.35       80.64     22.27 o
   2  -1   1     2411.39     2113.17     45.21 o
   3  -1   1        2.57        5.76      2.04 o
   4  -1   1     1037.28      892.00     17.84 o
   5  -1   1     3458.89     3095.80     42.75 o
   6  -1   1     3418.90     3679.56     49.36 o
   7  -1   1      235.48      279.43     13.57 o
   8  -1   1      535.39      634.52     11.59 o
   9  -1   1      376.46      382.70     11.08 o
  10  -1   1        3.00        9.73     10.80 o
  11  -1   1      396.23      434.88     35.17 o
  12  -1   1      263.57      274.85     48.40 o
 -12   0   1      420.73      384.68     67.66 o
 -11   0   1       99.03      114.61     17.93 o
 -10   0   1      610.43      600.96     32.09 o
  -9   0   1      468.62      536.28     37.98 o
  -8   0   1       26.07       31.94     10.98 o
  -7   0   1     1483.50     1567.27     26.36 o
  -6   0   1      660.64      696.82     13.02 o
  -5   0   1     1173.94     1132.47     19.30 o
  -4   0   1     2390.22     2476.00     39.44 o
  -3   0   1      447.37      392.78     13.14 o
  -2   0   1     3207.25     3506.71     67.86 o
   2   0   1      653.77      848.74     40.74 o
   3   0   1     2195.03     1876.34     27.86 o
   4   0   1     8241.38     8156.65     93.07 o
   5   0   1     1937.28     2031.40     26.80 o
   6   0   1       47.19       37.59      5.38 o
   7   0   1      793.65      778.01     14.63 o
   8   0   1        0.10       28.16      9.26 o
   9   0   1      200.59      222.77     11.93 o
  10   0   1      575.76      610.66     47.05 o
  11   0   1       95.93      104.34     43.44 o
  12   0   1      442.44      402.24     33.76 o
 -13   1   1      131.15       88.79     43.56 o
 -12   1   1        4.39       17.17     24.94 o
 -11   1   1      321.85      351.76     12.92 o
 -10   1   1        0.92        5.75     23.07 o
  -9   1   1      702.17      771.77     16.36 o
  -8   1   1      192.87      219.20     19.60 o
  -7   1   1        3.16        8.28      4.90 o
  -6   1   1     3897.21     4151.31     63.30 o
  -5   1   1     1042.56      910.47     20.22 o
  -4   1   1     1271.89     1191.77     52.30 o
  -3   1   1      535.84      513.48     15.08 o
  -2   1   1     1155.39     1126.71     37.66 o
   1   1   1      107.55      159.17      6.26 o
   2   1   1     5989.22     5504.55     81.58 o
   3   1   1      143.23      130.98      8.38 o
   4   1   1      293.05      257.46      6.11 o
   5   1   1     2847.49     2763.25     37.39 o
   6   1   1     1193.64     1254.09     40.70 o
   7   1   1      331.44      326.34      8.01 o
   8   1   1      977.99     1020.99     20.86 o
   9   1   1        1.84        6.91      9.15 o
  10   1   1      612.17      679.98     20.69 o
  11   1   1      245.55      215.38     39.94 o
  12   1   1       54.85      107.41     43.23 o
 -13   2   1       80.34       80.83     27.72 o
 -12   2   1      155.69      167.81     17.10 o
 -11   2   1      227.68      191.66      8.93 o
 -10   2   1      221.27      271.69      9.10 o
  -9   2   1      394.74      379.26     13.57 o
  -8   2   1      656.38      739.86     13.48 o
  -7   2   1     2633.89     2610.85     45.50 o
  -6   2   1      269.48      276.79      8.68 o
  -5   2   1       15.32       33.60      4.04 o
  -4   2   1     5260.63     4835.17     83.84 o
  -3   2   1      157.60      163.08      7.08 o
  -2   2   1     3745.15     3973.84    105.28 o
  -1   2   1     4248.86     4797.70     85.38 o
   0   2   1      163.37      355.97     12.05 o
   1   2   1    18070.93    17200.87    439.29 o
   2   2   1      701.41      840.67     15.01 o
   3   2   1      984.57     1164.55     18.20 o
   4   2   1     2227.95     2171.49     33.91 o
   5   2   1        3.39        2.23      3.59 o
   6   2   1     3413.25     3593.39     53.49 o
   7   2   1      508.68      507.60     21.34 o
   8   2   1      534.78      563.27     20.21 o
   9   2   1      585.30      569.17     21.33 o
  10   2   1       35.66       30.58     11.38 o
  11   2   1      345.36      432.27     35.65 o
 -13   3   1        0.00      -35.31     35.31 o
 -12   3   1       66.34       73.62     10.62 o
 -11   3   1      132.50      130.76      7.84 o
 -10   3   1      236.59      232.30     10.87 o
  -9   3   1     1383.67     1409.45     26.12 o
  -8   3   1       88.31       96.03     12.47 o
  -7   3   1     1272.29     1278.73     25.28 o
  -6   3   1     4176.87     3707.97     66.14 o
  -5   3   1     3337.73     3195.00     54.85 o
  -4   3   1     1862.28     1965.61     43.49 o
  -3   3   1     1742.13     1368.71     28.33 o
  -2   3   1       11.37       11.46     11.10 o
  -1   3   1     5330.73     5963.70    105.56 o
   0   3   1     2273.15     2674.08     55.69 o
   1   3   1     2229.29     2254.58     40.69 o
   2   3   1     3007.81     2895.73     44.77 o
   3   3   1      472.06      476.06     11.82 o
   4   3   1     2443.52     2291.50     37.25 o
   5   3   1     2333.45     2346.11     38.50 o
   6   3   1      494.82      438.66      9.15 o
   7   3   1     1860.50     2040.52     71.64 o
   8   3   1       40.37       19.71     14.17 o
   9   3   1      185.99      220.96     17.54 o
  10   3   1      454.88      469.67     68.56 o
  11   3   1       40.90       59.46     45.25 o
 -13   4   1       70.97       57.69     21.07 o
 -12   4   1       32.86       22.67      9.02 o
 -11   4   1      643.82      632.62     19.13 o
 -10   4   1       53.37       56.62      8.85 o
  -9   4   1      342.48      370.56     18.79 o
  -8   4   1     1344.40     1329.69     36.23 o
  -7   4   1        0.89        9.72      8.00 o
  -6   4   1      704.97      712.37     16.26 o
  -5   4   1      127.39       62.01      4.66 o
  -4   4   1       86.31       65.68      3.89 o
  -3   4   1     1564.22     1661.62     28.68 o
  -2   4   1     2789.14     2418.44     49.57 o
  -1   4   1    13116.84    13791.30    214.50 o
   0   4   1    10365.95    11796.75    332.24 o
   1   4   1     1017.53      999.29     19.55 o
   2   4   1     4653.89     4747.61     83.97 o
   3   4   1     3216.66     2999.69     43.39 o
   4   4   1      312.25      317.22      8.56 o
   5   4   1     6185.80     6413.26     98.62 o
   6   4   1     1575.39     1641.37     70.66 o
   7   4   1       37.67       44.76     24.25 o
   8   4   1      319.94      324.00     17.79 o
   9   4   1        0.11       -6.73     19.86 o
  10   4   1      380.42      404.36     41.12 o
 -13   5   1       74.47      134.64     44.15 o
 -12   5   1      289.01      286.06     12.72 o
 -11   5   1        1.87       14.66      8.85 o
 -10   5   1       76.85       60.34      8.68 o
  -9   5   1      766.44      813.64     21.49 o
  -8   5   1       47.03       28.95      9.27 o
  -7   5   1     3179.48     2928.61     50.30 o
  -6   5   1       79.52       54.05      6.31 o
  -5   5   1      261.86      359.94    499.84 o
  -4   5   1     1099.11      928.03     17.01 o
  -3   5   1       68.81       70.11     13.62 o
  -2   5   1     4463.42     4282.23     56.72 o
  -1   5   1        9.88       37.76      5.89 o
   0   5   1     5949.45     7485.20    189.82 o
   1   5   1     3947.22     3864.73     50.31 o
   2   5   1        0.01       -6.99      6.99 o
   3   5   1     2612.91     2539.78     34.73 o
   4   5   1     2060.42     2138.42     29.01 o
   5   5   1      105.13       92.28      3.49 o
   6   5   1      150.68      149.85     12.23 o
   7   5   1       48.13       24.41     18.60 o
   8   5   1      296.28      302.79     21.65 o
   9   5   1      264.76      267.97     36.42 o
  10   5   1       27.01      142.83     39.86 o
 -13   6   1        3.43       19.94     26.71 o
 -12   6   1        7.03       17.79     10.20 o
 -11   6   1       64.05       53.28     10.36 o
 -10   6   1        0.88       -0.72     21.57 o
  -9   6   1     1457.63     1513.81     30.42 o
  -8   6   1      432.70      513.46     25.95 o
  -7   6   1        5.73        5.57      4.85 o
  -6   6   1     1426.79     1290.75     22.84 o
  -5   6   1      472.14      457.44     11.66 o
  -4   6   1     1636.73     1601.93     37.26 o
  -3   6   1     2603.43     2386.79     45.56 o
  -2   6   1       70.85      108.89     10.13 o
  -1   6   1     4145.37     3982.05     90.39 o
   0   6   1     1424.66     1093.50     17.62 o
   1   6   1        1.09       10.56      8.41 o
   2   6   1     2510.80     2549.61     33.60 o
   3   6   1      297.20      299.26      8.31 o
   4   6   1      576.63      480.48     12.81 o
   5   6   1      165.90      161.62      5.09 o
   6   6   1       23.34       30.10      9.67 o
   7   6   1      624.22      630.51     24.45 o
   8   6   1        0.22       41.56     20.26 o
   9   6   1       95.32      103.86     29.85 o
 -13   7   1      142.98      132.96     32.10 o
 -12   7   1       23.53       31.53     13.48 o
 -11   7   1       57.86       42.69      8.76 o
 -10   7   1      513.95      501.63     14.16 o
  -9   7   1        2.17        4.23      7.50 o
  -8   7   1     2474.34     2529.86     44.31 o
  -7   7   1      320.06      387.17      9.70 o
  -6   7   1      189.77      166.93     17.08 o
  -5   7   1     1602.86     1554.57     37.34 o
  -4   7   1        0.12        5.45     11.65 o
  -3   7   1     1615.07     1569.20     93.18 o
  -2   7   1     1019.33     1101.81     20.35 o
  -1   7   1     1947.01     2391.40     40.84 o
   0   7   1     4681.61     4782.61     72.27 o
   1   7   1       26.61        8.31      4.92 o
   2   7   1      964.56     1009.88     16.86 o
   3   7   1      788.32      790.72     37.76 o
   4   7   1        0.02        1.37      5.67 o
   5   7   1     1456.45     1360.81     20.25 o
   6   7   1      125.33      113.68     15.67 o
   7   7   1       87.21       90.66     14.87 o
   8   7   1      195.98      214.97     22.56 o
 -13   8   1       17.83       38.12     58.48 o
 -12   8   1      286.55      307.73     22.24 o
 -11   8   1        6.55       21.55      8.85 o
 -10   8   1      737.26      713.29     17.78 o
  -9   8   1      923.86     1036.41     21.15 o
  -8   8   1      137.83      117.96      6.78 o
  -7   8   1     2719.39     2770.37     60.82 o
  -6   8   1        0.19       -2.83     10.75 o
  -5   8   1     1166.27     1194.34     26.95 o
  -4   8   1      894.47      854.89     23.83 o
  -3   8   1        3.02        5.93      4.14 o
  -2   8   1     3108.52     3160.80     73.64 o
  -1   8   1        0.29        5.91      4.63 o
   0   8   1     1118.51     1296.58     23.15 o
   1   8   1     1329.94     1407.37     26.68 o
   2   8   1        1.91        2.97      5.59 o
   3   8   1      694.16      651.71     19.87 o
   4   8   1      533.73      552.70     14.33 o
   5   8   1       29.56       25.38      8.91 o
   6   8   1      484.19      578.10     27.38 o
   7   8   1       13.78       29.33     22.08 o
 -12   9   1      149.09      131.99     17.86 o
 -11   9   1      130.33      127.98     10.45 o
 -10   9   1        0.28       15.97      5.90 o
  -9   9   1     1052.33     1135.30     30.39 o
  -8   9   1      392.10      418.17     18.86 o
  -7   9   1      221.44      219.61     19.30 o
  -6   9   1      895.06      984.90     34.86 o
  -5   9   1        0.03       11.73     17.26 o
  -4   9   1      261.06      268.94     12.32 o
  -3   9   1      270.30      266.78      9.76 o
  -2   9   1       12.10       22.00      6.00 o
  -1   9   1     1944.05     2103.31     31.51 o
   0   9   1      170.97      155.41      7.59 o
   1   9   1      245.64      276.19     14.38 o
   2   9   1      415.26      380.76     11.73 o
   3   9   1        2.83        2.63     10.15 o
   4   9   1      437.51      385.80     16.76 o
   5   9   1      182.58      164.65     16.19 o
   6   9   1       16.31       16.01     22.24 o
 -12  10   1        6.06      -32.76     35.22 o
 -11  10   1      117.14      100.58     18.87 o
 -10  10   1      277.48      285.52     31.93 o
  -9  10   1        2.78       11.52     14.35 o
  -8  10   1     1117.85     1182.75     60.17 o
  -7  10   1       84.78       95.86     36.29 o
  -6  10   1        3.75       -9.15     23.64 o
  -5  10   1       61.52       63.05     14.20 o
  -4  10   1       58.91       50.49     10.33 o
  -3  10   1     1231.32     1282.78     27.21 o
  -2  10   1      147.04      132.84     21.28 o
  -1  10   1      503.34      562.36     13.96 o
   0  10   1      645.13      591.66     24.96 o
   1  10   1        8.79       20.31     10.01 o
   2  10   1      443.32      437.93     19.48 o
   3  10   1      201.12      180.91     15.23 o
   4  10   1        8.48       13.64     15.03 o
   5  10   1      183.67      142.57     23.63 o
 -11  11   1        1.14       35.30     22.08 o
 -10  11   1      344.66      332.00     21.36 o
  -9  11   1      218.02      232.40     48.51 o
  -8  11   1        6.95       17.18     13.89 o
  -7  11   1      575.12      562.27     26.41 o
  -6  11   1        0.09       27.66     24.30 o
  -5  11   1      702.90      771.03     66.04 o
  -4  11   1      299.77      318.33     15.78 o
  -3  11   1       32.93       49.87      7.21 o
  -2  11   1      715.14      781.26     21.03 o
  -1  11   1       13.30       15.33      9.73 o
   0  11   1      207.97      203.40     11.42 o
   1  11   1      277.50      288.27     12.43 o
   2  11   1       42.13       18.85     17.62 o
   3  11   1      110.54      107.11     17.39 o
   4  11   1       57.74       41.06     20.01 o
 -10  12   1        2.91       16.14     20.93 o
  -9  12   1      369.43      360.47     24.31 o
  -8  12   1       95.92      104.61     18.70 o
  -7  12   1      124.48      137.14     20.38 o
  -6  12   1      163.85      179.54     19.34 o
  -5  12   1        4.70       -7.11     16.60 o
  -4  12   1      298.64      345.28     19.38 o
  -3  12   1      140.87      133.98      6.35 o
  -2  12   1       10.35        5.96      9.73 o
  -1  12   1      167.01      156.07     22.10 o
   0  12   1       14.23       28.00     13.22 o
   1  12   1       38.64       28.74     14.89 o
   2  12   1       83.32      136.27     47.98 o
   3  12   1       31.37       -0.90     31.68 o
  -9  13   1        0.20       17.68     34.10 o
  -8  13   1      236.29      192.71     21.92 o
  -7  13   1       54.78       78.18     23.05 o
  -6  13   1       80.35       60.16     25.73 o
  -5  13   1       44.28       25.94     31.38 o
  -4  13   1        6.14        2.80     15.38 o
  -3  13   1       69.77       50.06     33.24 o
  -2  13   1       56.53       64.02     18.90 o
  -1  13   1       54.13       61.93     13.50 o
   0  13   1       32.51       59.70     20.98 o
   1  13   1      100.42       88.92     28.48 o
  -7  14   1       59.42        4.64     25.36 o
  -6  14   1       12.17        2.39     37.33 o
  -5  14   1       29.63      -10.79     40.78 o
  -4  14   1        9.80      -11.57     44.15 o
  -3  14   1       12.52       39.50     32.61 o
   1 -14   2      126.01      130.44     27.29 o
   2 -14   2       10.52        0.81     17.78 o
   3 -14   2      147.14      170.53     18.05 o
   4 -14   2       11.26       84.63     29.72 o
   5 -14   2       47.92       23.10     42.63 o
   6 -14   2      152.39      154.88     63.97 o
   7 -14   2        6.85       -6.87     23.48 o
   8 -14   2      155.69      162.11     43.72 o
  -2 -13   2       25.00       93.15    134.00 o
  -1 -13   2       74.55       80.32     16.89 o
   0 -13   2       13.22       25.93     15.41 o
   1 -13   2      423.66      434.47     32.40 o
   2 -13   2       84.17       62.77     10.46 o
   3 -13   2       10.30       14.62      7.72 o
   4 -13   2      140.44      155.84      9.92 o
   5 -13   2       30.99       28.71     15.18 o
   6 -13   2      121.17       86.24     18.95 o
   7 -13   2      109.77       95.87     19.53 o
   8 -13   2        1.29       18.94     21.75 o
   9 -13   2      126.92      118.13     25.72 o
  10 -13   2        5.02       18.69     22.48 o
  -4 -12   2        4.26       16.41     41.03 o
  -3 -12   2      153.78      114.14     17.97 o
  -2 -12   2        9.71       12.28     13.28 o
  -1 -12   2       56.67       31.18     12.68 o
   0 -12   2      231.52      223.45     33.01 o
   1 -12   2        6.19       10.64      8.41 o
   2 -12   2      937.97     1017.82     29.14 o
   3 -12   2       70.58       71.14      8.40 o
   4 -12   2       73.91       63.62      9.60 o
   5 -12   2      482.26      530.74     14.75 o
   6 -12   2      118.86      151.18     15.80 o
   7 -12   2      296.12      291.69     18.23 o
   8 -12   2      153.32      137.99     19.05 o
   9 -12   2        9.29        2.76     25.09 o
  10 -12   2       93.59      123.97     20.16 o
  11 -12   2       76.82       73.16     26.08 o
  -5 -11   2       86.93       68.95     36.03 o
  -4 -11   2       20.25       33.24     17.63 o
  -3 -11   2       46.63       42.57     18.82 o
  -2 -11   2      311.94      288.55     14.34 o
  -1 -11   2       39.43       18.00      9.91 o
   0 -11   2      627.80      602.97     17.79 o
   1 -11   2      579.69      612.45     17.96 o
   2 -11   2      202.72      226.19     14.65 o
   3 -11   2      626.22      598.17     15.36 o
   4 -11   2      177.05      184.36     17.32 o
   5 -11   2      198.07      189.36     11.34 o
   6 -11   2      183.68      198.87      8.88 o
   7 -11   2       49.23       50.51     10.16 o
   8 -11   2      197.82      208.97     11.46 o
   9 -11   2        4.52       -7.47     19.66 o
  10 -11   2        3.59       12.89     15.61 o
  11 -11   2      184.01      198.33     25.78 o
  -6 -10   2       65.87       83.96     56.08 o
  -5 -10   2        7.90       12.00     14.26 o
  -4 -10   2      244.49      233.72     11.43 o
  -3 -10   2      312.24      304.98     20.90 o
  -2 -10   2      244.94      227.57     14.20 o
  -1 -10   2      137.98      129.83     13.12 o
   0 -10   2       30.17       55.08      6.67 o
   1 -10   2     1307.28     1353.13     31.35 o
   2 -10   2      737.86      661.84     16.70 o
   3 -10   2        0.22        7.63     13.55 o
   4 -10   2        4.98       -1.77      9.52 o
   5 -10   2        0.24        5.17     12.48 o
   6 -10   2      149.89      152.82      8.53 o
   7 -10   2      131.38      138.20      8.77 o
   8 -10   2       49.21       41.61      8.17 o
   9 -10   2      139.00      147.07     10.99 o
  10 -10   2      104.86      102.64     30.00 o
  11 -10   2        0.93       30.09     15.08 o
  12 -10   2      134.39      162.23     38.93 o
  -7  -9   2       36.49       54.38     52.35 o
  -6  -9   2      308.85      309.66     14.98 o
  -5  -9   2       92.37       71.87     12.94 o
  -4  -9   2        0.11        1.40      9.71 o
  -3  -9   2      278.80      258.14     13.16 o
  -2  -9   2       25.21       21.49      7.53 o
  -1  -9   2      392.56      393.12     13.38 o
   0  -9   2        4.02       16.53     10.72 o
   1  -9   2        0.15       47.24      6.00 o
   2  -9   2      763.38      824.33     16.66 o
   3  -9   2      180.67      175.34     10.84 o
   4  -9   2      158.12      165.21     12.11 o
   5  -9   2      267.49      274.45      8.18 o
   6  -9   2      678.66      783.82     16.48 o
   7  -9   2      378.71      398.92     11.37 o
   8  -9   2      353.29      367.10     10.48 o
   9  -9   2       11.35       18.80      6.17 o
  10  -9   2      118.81      123.16      9.39 o
  11  -9   2      428.90      468.87     19.46 o
  12  -9   2       37.13       46.33     23.76 o
  -8  -8   2      214.98      256.36     25.00 o
  -7  -8   2      377.34      405.84     26.90 o
  -6  -8   2        0.03       -2.87      9.62 o
  -5  -8   2      332.69      308.46     19.50 o
  -4  -8   2      162.92      163.29     18.64 o
  -3  -8   2      281.22      289.15     11.97 o
  -2  -8   2      228.45      204.95     11.24 o
  -1  -8   2      123.18      133.67      9.78 o
   0  -8   2     2757.81     2806.63     47.34 o
   1  -8   2      122.48      146.89      7.67 o
   2  -8   2        1.06       51.93      6.58 o
   3  -8   2      514.30      518.46     25.11 o
   4  -8   2      667.75      665.46     20.11 o
   5  -8   2      246.88      239.13      9.74 o
   6  -8   2      509.62      478.13     13.65 o
   7  -8   2     1063.62     1083.70     18.80 o
   8  -8   2      646.12      619.11     22.72 o
   9  -8   2      214.85      201.42      7.59 o
  10  -8   2       55.46       40.17      8.05 o
  11  -8   2      545.50      631.72     24.35 o
  12  -8   2      243.59      249.69     19.38 o
  13  -8   2       44.56       61.16     41.37 o
  -9  -7   2      163.77      138.94     45.29 o
  -8  -7   2       87.19       50.84     22.70 o
  -7  -7   2      283.88      282.46     22.27 o
  -6  -7   2      477.63      511.22     45.37 o
  -5  -7   2      113.37      112.89     13.50 o
  -4  -7   2        1.39        8.05      8.72 o
  -3  -7   2      275.47      323.37     15.52 o
  -2  -7   2      277.60      273.13     23.79 o
  -1  -7   2       36.55       44.23      6.40 o
   0  -7   2      393.89      617.96     19.98 o
   1  -7   2     1193.16     1183.39     18.06 o
   2  -7   2      816.31      884.31     26.49 o
   3  -7   2      741.12      681.85     16.47 o
   4  -7   2        6.31       -0.67      5.67 o
   5  -7   2     1951.42     1998.21     27.90 o
   6  -7   2      150.59      138.98      5.57 o
   7  -7   2      605.57      737.81     12.12 o
   8  -7   2      176.88      193.26      7.05 o
   9  -7   2        4.02       -0.64      7.26 o
  10  -7   2      398.29      415.02     14.89 o
  11  -7   2        7.90       31.24     10.20 o
  12  -7   2      281.64      286.75     24.27 o
  13  -7   2      183.96      273.13     47.35 o
 -10  -6   2       25.64      258.93     55.86 o
  -9  -6   2       21.79      -14.31     27.99 o
  -8  -6   2      413.71      430.41     29.55 o
  -7  -6   2      171.10      154.58     13.07 o
  -6  -6   2      143.55      154.88      7.13 o
  -5  -6   2       14.14       18.38      5.55 o
  -4  -6   2      141.99      131.30      5.22 o
  -3  -6   2        6.32        6.25      5.39 o
  -2  -6   2     3150.94     2878.49     48.17 o
  -1  -6   2     2368.38     2296.25     39.40 o
   0  -6   2       11.43       -3.13      6.80 o
   1  -6   2      363.46      795.11     31.24 o
   2  -6   2      648.20      839.70     14.89 o
   3  -6   2     1538.73     1521.03     25.83 o
   4  -6   2     1045.72      961.63     15.48 o
   5  -6   2     1306.56     1409.21     24.06 o
   6  -6   2      482.17      399.92      7.89 o
   7  -6   2      448.15      399.78     12.49 o
   8  -6   2      826.70      893.17     18.88 o
   9  -6   2       10.51       18.82      6.38 o
  10  -6   2      308.16      368.24     31.67 o
  11  -6   2      655.74      698.10     29.15 o
  12  -6   2       11.69        5.89     18.79 o
  13  -6   2      378.83      392.79     37.58 o
 -10  -5   2      172.72      157.25     22.25 o
  -9  -5   2      327.12      287.35     18.85 o
  -8  -5   2       41.14       32.69     14.91 o
  -7  -5   2      297.53      279.76     18.13 o
  -6  -5   2       67.69       78.39      7.51 o
  -5  -5   2      281.58      291.28      9.67 o
  -4  -5   2     1158.61     1219.20     20.54 o
  -3  -5   2     1045.41     1095.29     30.88 o
  -2  -5   2     1910.49     2106.54     48.48 o
  -1  -5   2     5093.02     6167.83     99.43 o
   0  -5   2     9206.58     9803.00    171.48 o
   1  -5   2     2217.89     3191.96     50.25 o
   2  -5   2     1784.11     1758.55     40.59 o
   3  -5   2      183.73      212.78      5.84 o
   4  -5   2      127.50       71.92      3.75 o
   5  -5   2      736.06      748.43     13.50 o
   6  -5   2     1209.69     1179.68     17.33 o
   7  -5   2      720.99      877.46     22.82 o
   8  -5   2      365.38      358.39      9.77 o
   9  -5   2      229.25      227.39      8.98 o
  10  -5   2      177.70      216.68     14.11 o
  11  -5   2      720.08      776.77     27.49 o
  12  -5   2      722.73      692.88     49.21 o
  13  -5   2       52.83       65.66     23.17 o
 -11  -4   2       98.15       85.79     61.76 o
 -10  -4   2       21.10       12.90     14.88 o
  -9  -4   2       20.51       20.52     13.71 o
  -8  -4   2      125.20      123.74     15.90 o
  -7  -4   2      846.73      903.62     31.76 o
  -6  -4   2     1186.66     1232.89     33.31 o
  -5  -4   2       42.28       23.77     10.41 o
  -4  -4   2       27.04       24.08      3.98 o
  -3  -4   2     3156.93     3144.21     71.57 o
  -2  -4   2     1484.70     1284.92     43.62 o
  -1  -4   2     2999.17     2625.72     42.83 o
   0  -4   2       16.91      361.04     14.66 o
   1  -4   2      717.01      789.93     18.03 o
   2  -4   2     8162.75     7991.83    196.51 o
   3  -4   2     2250.87     1757.39     26.07 o
   4  -4   2     2645.98     2641.25     35.68 o
   5  -4   2     5944.94     5548.72     65.29 o
   6  -4   2      770.23      762.99     13.56 o
   7  -4   2     2015.34     1978.11     34.88 o
   8  -4   2       62.46      179.32     16.09 o
   9  -4   2      109.53      148.99     10.12 o
  10  -4   2     2594.84     2672.90     47.81 o
  11  -4   2        8.39       -3.03     17.36 o
  12  -4   2      606.40      590.62     29.41 o
  13  -4   2      219.89      231.05     51.23 o
 -11  -3   2      125.19      134.97     56.30 o
 -10  -3   2       77.41       91.29     14.55 o
  -9  -3   2        5.31       -1.87     11.11 o
  -8  -3   2     1113.08     1140.43     36.54 o
  -7  -3   2     1630.32     1681.86     61.28 o
  -6  -3   2       33.62       21.09      6.37 o
  -5  -3   2     1040.76     1114.50     17.61 o
  -4  -3   2        6.70        6.79      5.92 o
  -3  -3   2     1868.75     2082.99     42.15 o
  -2  -3   2     2496.77     2366.89     40.08 o
  -1  -3   2      366.67      379.93     13.50 o
   0  -3   2      967.59     1099.84     20.06 o
   1  -3   2      974.44     1194.86     76.72 o
   2  -3   2      403.17      470.66     12.48 o
   3  -3   2     1507.55     1397.56     24.13 o
   4  -3   2        2.62        2.22      2.31 o
   5  -3   2     2041.42     1802.28     27.36 o
   6  -3   2      510.58      611.88     14.79 o
   7  -3   2      395.10      410.09      8.20 o
   8  -3   2     1691.20     1734.29     26.01 o
   9  -3   2        6.69       20.78      8.91 o
  10  -3   2      279.10      315.58     12.21 o
  11  -3   2      395.15      393.38     23.31 o
  12  -3   2       12.22       36.77     23.00 o
  13  -3   2      340.09      335.43     52.92 o
 -12  -2   2      156.23      143.05     43.56 o
 -11  -2   2        0.39       14.87     15.20 o
 -10  -2   2      101.21      108.42     19.66 o
  -9  -2   2      794.12      807.60     37.39 o
  -8  -2   2        0.92       -2.50      7.43 o
  -7  -2   2     1871.16     2001.34     55.79 o
  -6  -2   2      303.71      276.61     18.03 o
  -5  -2   2       16.82       26.80      5.00 o
  -4  -2   2       72.92       38.88      8.07 o
  -3  -2   2      272.83      224.14     10.56 o
  -2  -2   2      367.49      381.32      8.68 o
  -1  -2   2     3580.48     5222.59    112.46 o
   0  -2   2      117.35      157.96     15.51 o
   1  -2   2     8208.34     9623.74    232.79 o
   2  -2   2      575.20      600.06     14.44 o
   3  -2   2     1601.44     1660.81     27.56 o
   4  -2   2     1449.15     1466.67     22.01 o
   5  -2   2      106.56      118.45      5.18 o
   6  -2   2     2316.34     1966.08     28.71 o
   7  -2   2       20.94       78.93     13.23 o
   8  -2   2      445.92      502.47     10.49 o
   9  -2   2      573.59      521.44     12.45 o
  10  -2   2       42.47       39.40      8.47 o
  11  -2   2      492.51      471.67     45.96 o
  12  -2   2      276.94      272.72     40.39 o
  13  -2   2       21.08       52.65     52.66 o
 -12  -1   2       43.92       26.94     20.75 o
 -11  -1   2      470.38      492.54     60.25 o
 -10  -1   2        3.39      -15.50     21.34 o
  -9  -1   2      320.08      419.30     32.01 o
  -8  -1   2     2219.52     2237.14     74.79 o
  -7  -1   2       17.49       12.88      4.95 o
  -6  -1   2     1418.33     1292.09     22.63 o
  -5  -1   2      604.45      600.29     11.30 o
  -4  -1   2      699.59      722.01     11.48 o
  -3  -1   2     5420.28     6040.83    113.73 o
  -2  -1   2      241.97      238.22      6.21 o
  -1  -1   2    25287.81    10988.38   4842.10 o
   1  -1   2       27.27       15.89      7.31 o
   3  -1   2      766.16      760.45     14.72 o
   4  -1   2     5192.99     5607.51     77.28 o
   5  -1   2     7266.93     7503.19     93.11 o
   6  -1   2        0.25        2.64      2.68 o
   7  -1   2     3061.22     3000.98     41.06 o
   8  -1   2       78.18      109.36      9.57 o
   9  -1   2        4.06        8.66      8.44 o
  10  -1   2      748.23      783.02     31.21 o
  11  -1   2        0.02       22.71     19.66 o
  12  -1   2      279.99      278.99     29.43 o
 -13   0   2      154.05      179.81     54.01 o
 -12   0   2       95.41       70.85     28.43 o
 -11   0   2      125.00      146.94     29.71 o
 -10   0   2      468.40      559.53     34.58 o
  -9   0   2      175.91      160.30     21.30 o
  -8   0   2     1105.43     1143.26     48.05 o
  -7   0   2      793.06      763.04     17.45 o
  -6   0   2      264.87      269.50      7.51 o
  -5   0   2     2158.91     1711.63     34.42 o
  -4   0   2      365.15      275.72      7.82 o
  -3   0   2     1295.75     1282.56     28.30 o
  -2   0   2    17006.60    18919.82    967.31 o
  -1   0   2      754.72      328.12    352.07 o
   1   0   2      470.88      780.20     14.11 o
   2   0   2     2311.66     2264.63     40.31 o
   3   0   2     5993.39     5849.51     83.74 o
   4   0   2      160.52      128.68      6.42 o
   5   0   2     1521.05     1299.35     33.24 o
   6   0   2       20.25       28.85      7.16 o
   7   0   2      617.92      574.52     12.45 o
   8   0   2      497.83      554.10     13.34 o
   9   0   2       57.37       73.30      7.27 o
  10   0   2      210.82      196.21     17.98 o
  11   0   2      571.30      617.88     58.43 o
  12   0   2       11.72       27.31     28.00 o
 -13   1   2        0.32       27.40     28.82 o
 -12   1   2      215.64      184.54     27.72 o
 -11   1   2       40.99       46.17      9.27 o
 -10   1   2      344.11      342.62     12.46 o
  -9   1   2     1168.36     1173.26     29.56 o
  -8   1   2        1.36        3.56      9.94 o
  -7   1   2     7621.94     7712.16    101.00 o
  -6   1   2      100.93      114.05     14.40 o
  -5   1   2      606.95      652.71     14.07 o
  -4   1   2     5460.20     5038.52     78.45 o
  -3   1   2      108.30      147.40      8.76 o
  -1   1   2       46.97      146.36     24.52 o
   0   1   2      173.79      110.20      2.99 o
   1   1   2    12834.65    12750.47    179.25 o
   2   1   2      719.19      490.82      8.81 o
   3   1   2    12777.56    11431.87    155.31 o
   4   1   2      152.81      116.34      8.28 o
   5   1   2     1262.62     1158.45     17.78 o
   6   1   2     1269.24     1295.14     20.08 o
   7   1   2       71.48       51.75      8.53 o
   8   1   2      197.48      158.10      6.70 o
   9   1   2      802.64      887.33     20.89 o
  10   1   2      107.49      101.36      9.96 o
  11   1   2      202.45      207.30     30.15 o
 -13   2   2      102.64       83.88     30.42 o
 -12   2   2        1.44       -0.62     20.98 o
 -11   2   2      606.79      637.98     20.73 o
 -10   2   2      162.67      176.47      7.67 o
  -9   2   2     1041.13     1089.99     23.17 o
  -8   2   2     2297.38     2311.08     34.13 o
  -7   2   2      116.72      114.83     10.03 o
  -6   2   2     3139.45     2771.82     49.04 o
  -5   2   2        0.52        3.82      4.04 o
  -4   2   2       12.50       16.85      4.13 o
  -3   2   2     1558.23     5610.96   6447.68 o
  -2   2   2      345.17      340.93     13.44 o
  -1   2   2    21233.01    22679.70    538.70 o
   0   2   2     6805.57     6852.89     91.27 o
   1   2   2      230.52      210.28      5.39 o
   2   2   2    10685.47     9683.88    136.51 o
   3   2   2     1007.61      839.08     16.67 o
   4   2   2     3957.86     4262.10     52.91 o
   5   2   2      301.09      279.58      7.09 o
   6   2   2       40.17       72.40      5.15 o
   7   2   2      981.14     1111.49     20.94 o
   8   2   2        1.02        5.75      6.53 o
   9   2   2       32.04       12.35     24.50 o
  10   2   2      248.47      332.63     24.24 o
  11   2   2       54.62       28.32     44.64 o
 -13   3   2      199.68      196.93     30.25 o
 -12   3   2      173.20      162.65     11.04 o
 -11   3   2      267.42      230.37      9.52 o
 -10   3   2     2078.26     2422.17     42.21 o
  -9   3   2        3.30       -3.93     17.95 o
  -8   3   2     4800.68     5126.90     81.23 o
  -7   3   2        5.95        9.47      6.66 o
  -6   3   2      473.53      523.48     19.30 o
  -5   3   2     2298.82     2082.54     44.32 o
  -4   3   2       66.31       77.96      8.43 o
  -3   3   2     1527.35     1443.81     35.15 o
  -2   3   2     4551.24     4588.54     84.14 o
  -1   3   2      191.08      229.31     33.94 o
   0   3   2      365.46      393.32     13.17 o
   1   3   2     2044.60     2074.96     31.02 o
   2   3   2     1238.15     1144.41     22.52 o
   3   3   2     2830.12     2867.58     66.42 o
   4   3   2     1559.85     1293.68     27.65 o
   5   3   2      952.41     1038.28     30.03 o
   6   3   2      787.82      774.81     27.59 o
   7   3   2        0.87       16.23      8.19 o
   8   3   2      423.03      448.28     26.96 o
   9   3   2      198.46      220.65     26.14 o
  10   3   2       60.96       55.14     24.90 o
 -13   4   2       12.60       42.23     23.93 o
 -12   4   2      719.87      753.41     39.18 o
 -11   4   2        6.79       10.48      6.99 o
 -10   4   2     1217.44     1399.07     29.32 o
  -9   4   2      718.74      808.72     19.97 o
  -8   4   2       78.50       71.17      6.49 o
  -7   4   2     6405.55     6662.10    102.97 o
  -6   4   2        3.66       14.42      4.21 o
  -5   4   2        7.62        1.59      3.52 o
  -4   4   2      838.07      721.21     48.95 o
  -3   4   2      755.00      748.99     15.96 o
  -2   4   2       66.93      193.80      9.42 o
  -1   4   2     2727.15     2544.68     67.18 o
   0   4   2      846.74      833.24     20.26 o
   1   4   2     2625.10     2733.41     48.14 o
   2   4   2       97.05      104.95      8.37 o
   3   4   2     1780.89     1671.37     30.17 o
   4   4   2      925.14      876.36     18.28 o
   5   4   2      378.94      435.74     11.93 o
   6   4   2      194.54      198.43     10.29 o
   7   4   2        0.72        5.91      8.87 o
   8   4   2       91.52       90.87     29.14 o
   9   4   2      223.58      236.04     33.90 o
  10   4   2      165.91      131.80     24.68 o
 -13   5   2      122.73      106.45     37.41 o
 -12   5   2       37.80       58.97     10.87 o
 -11   5   2      271.17      296.08     12.55 o
 -10   5   2       30.73       22.11      8.34 o
  -9   5   2     1435.45     1725.96     33.87 o
  -8   5   2      671.88      615.48     16.01 o
  -7   5   2      163.34      162.29      6.49 o
  -6   5   2       89.50       74.93      5.74 o
  -5   5   2      122.93      111.21      4.34 o
  -4   5   2      738.21      726.13     43.98 o
  -3   5   2     2500.91     2804.55     70.07 o
  -2   5   2     2396.95     2069.02     39.35 o
  -1   5   2    10294.98    10755.09    413.84 o
   0   5   2      345.16      410.18      9.13 o
   1   5   2       47.06       23.80      5.99 o
   2   5   2      978.31      947.73     18.65 o
   3   5   2      746.50      745.99     21.64 o
   4   5   2     1244.47     1391.20     27.28 o
   5   5   2       17.62       30.60      4.56 o
   6   5   2        2.38       23.83      7.65 o
   7   5   2      255.56      279.61     38.35 o
   8   5   2      168.46      173.94     15.78 o
   9   5   2       12.67       -3.09     23.89 o
 -13   6   2      409.85      436.10     29.32 o
 -12   6   2      136.89      149.97     10.62 o
 -11   6   2      230.92      250.10     16.26 o
 -10   6   2      551.07      614.97     26.29 o
  -9   6   2       71.31       60.64      6.83 o
  -8   6   2     1603.03     1775.30     33.37 o
  -7   6   2      106.01       69.49     14.27 o
  -6   6   2      312.77      341.08     18.64 o
  -5   6   2      941.86      929.58     34.26 o
  -4   6   2      321.30      329.44     11.83 o
  -3   6   2       45.17       91.32      5.75 o
  -2   6   2     3461.37     3776.28     50.49 o
  -1   6   2       86.92       82.74      4.35 o
   0   6   2      212.91      132.83     11.10 o
   1   6   2      499.36      459.00     10.91 o
   2   6   2       54.24       36.70     13.01 o
   3   6   2        0.88       -8.78      8.78 o
   4   6   2      218.65      233.26      9.54 o
   5   6   2      129.55      121.11      5.65 o
   6   6   2      567.83      666.71     18.34 o
   7   6   2        7.16        0.45     13.71 o
   8   6   2       31.79       46.28     20.53 o
   9   6   2      182.43      196.67     53.25 o
 -13   7   2        0.03       -8.77     32.10 o
 -12   7   2       81.07      118.72     11.88 o
 -11   7   2       13.37        4.60      8.93 o
 -10   7   2      481.82      537.77     14.24 o
  -9   7   2      416.02      405.09     11.38 o
  -8   7   2        0.06       14.08      7.41 o
  -7   7   2     1212.77     1215.17     22.82 o
  -6   7   2       49.21       53.72      8.27 o
  -5   7   2      307.91      361.69     26.30 o
  -4   7   2      754.22      805.29     33.54 o
  -3   7   2      982.61      890.09     16.31 o
  -2   7   2      826.22      772.29     19.84 o
  -1   7   2      524.67      503.83     11.84 o
   0   7   2      137.72      135.70     12.44 o
   1   7   2       54.67       46.13      7.59 o
   2   7   2      682.79      736.79     40.10 o
   3   7   2       88.32       77.25      6.76 o
   4   7   2     1171.08     1223.72     20.40 o
   5   7   2      123.41      126.77      8.34 o
   6   7   2      240.09      282.94     34.29 o
   7   7   2      177.94      182.58     25.81 o
   8   7   2        0.08        9.13     21.03 o
 -13   8   2      154.16      168.87     32.52 o
 -12   8   2      102.78      100.46     12.72 o
 -11   8   2      226.81      215.38     20.73 o
 -10   8   2        2.50        1.26      7.67 o
  -9   8   2      640.82      666.55     16.85 o
  -8   8   2      479.83      443.86     10.86 o
  -7   8   2       44.11       74.61     17.56 o
  -6   8   2      134.55      136.95     19.43 o
  -5   8   2      473.27      500.27     14.66 o
  -4   8   2     1200.94     1295.25     28.21 o
  -3   8   2       59.01       60.34      9.20 o
  -2   8   2      861.48      857.78     14.53 o
  -1   8   2      517.30      497.21     10.57 o
   0   8   2      371.67      384.35     12.76 o
   1   8   2       38.67       14.59      6.35 o
   2   8   2      266.52      246.52      8.90 o
   3   8   2      588.17      577.14     26.12 o
   4   8   2      138.23      140.98      9.35 o
   5   8   2      570.31      591.62     25.29 o
   6   8   2       31.90       42.26     18.71 o
   7   8   2       83.58       43.75     21.44 o
 -12   9   2       52.28       76.71     42.30 o
 -11   9   2      206.66      202.66     14.58 o
 -10   9   2      104.36      108.06      7.67 o
  -9   9   2       75.10       80.87     10.32 o
  -8   9   2      132.21      135.90     19.60 o
  -7   9   2      405.86      401.47     20.59 o
  -6   9   2        7.30        1.41      9.19 o
  -5   9   2      388.20      398.71     14.27 o
  -4   9   2      511.46      520.54     15.99 o
  -3   9   2        0.29        2.79      5.14 o
  -2   9   2      542.36      523.65     11.94 o
  -1   9   2        1.67        7.36      5.33 o
   0   9   2        1.91        5.55      6.07 o
   1   9   2      755.58      735.49     22.43 o
   2   9   2        5.53        9.06     11.99 o
   3   9   2      465.42      473.21     16.15 o
   4   9   2      180.90      170.00     11.77 o
   5   9   2       72.04       51.21     14.00 o
   6   9   2      195.17      162.79     25.45 o
 -12  10   2       41.47       43.72     37.92 o
 -11  10   2       53.18       75.88     20.05 o
 -10  10   2       50.95       79.28     26.37 o
  -9  10   2      211.27      220.87     25.94 o
  -8  10   2      125.17      114.45     14.66 o
  -7  10   2       15.39       19.59     14.69 o
  -6  10   2      302.07      327.07     17.37 o
  -5  10   2       97.74       91.79     15.21 o
  -4  10   2      583.98      576.04     17.51 o
  -3  10   2      708.67      719.47     17.42 o
  -2  10   2       12.79       20.89      5.51 o
  -1  10   2      339.35      334.71     11.53 o
   0  10   2        6.52        7.27      8.06 o
   1  10   2      557.06      524.10     23.67 o
   2  10   2      501.83      493.23     17.69 o
   3  10   2        4.58        3.67     10.10 o
   4  10   2      235.68      210.90     13.46 o
   5  10   2       36.87       53.22     21.40 o
 -11  11   2       32.68        6.99     34.97 o
 -10  11   2       27.56       24.00     21.97 o
  -9  11   2       46.64       58.32     20.87 o
  -8  11   2      302.62      314.35     18.16 o
  -7  11   2        0.60       17.36     13.20 o
  -6  11   2       88.28       86.49     15.31 o
  -5  11   2      365.77      381.06     46.53 o
  -4  11   2       48.44       55.56     13.45 o
  -3  11   2      437.30      435.15     13.46 o
  -2  11   2      103.32      127.16     10.00 o
  -1  11   2      235.08      226.42     22.53 o
   0  11   2      260.30      284.18     15.88 o
   1  11   2       16.63       11.03     10.34 o
   2  11   2      122.72      118.55     14.60 o
   3  11   2      123.96      118.29     15.74 o
   4  11   2       20.37       10.59     39.69 o
 -10  12   2      172.37      167.86     34.85 o
  -9  12   2       45.75       58.60     19.57 o
  -8  12   2       12.43       18.25     22.70 o
  -7  12   2      492.55      478.54     32.75 o
  -6  12   2        4.06      -21.43     21.65 o
  -5  12   2      179.39      183.31     48.61 o
  -4  12   2      220.81      195.39     23.24 o
  -3  12   2        7.62        9.54      8.61 o
  -2  12   2      354.93      330.96     25.20 o
  -1  12   2        0.64       28.19     10.30 o
   0  12   2       39.82       43.77     12.40 o
   1  12   2      227.93      187.30     17.74 o
   2  12   2        2.49       13.82     20.31 o
  -9  13   2      255.88      256.74     48.81 o
  -8  13   2       43.52       25.30     25.45 o
  -7  13   2       25.71       30.68     19.66 o
  -6  13   2      167.51      142.48     26.63 o
  -5  13   2        3.84       -3.70     33.84 o
  -4  13   2      147.04      115.82     21.57 o
  -3  13   2       95.54      108.47     19.78 o
  -2  13   2       23.29       24.03     24.53 o
  -1  13   2       75.34       87.09     17.34 o
   0  13   2        0.05       10.05     26.11 o
  -6  14   2       19.07       71.06     36.74 o
  -5  14   2       73.15       10.02     27.81 o
  -4  14   2        0.02      -24.00     45.33 o
   0 -14   3       54.32       49.98     17.89 o
   1 -14   3       24.63       15.15     27.13 o
   2 -14   3       43.65       30.15     28.67 o
   3 -14   3        5.72       24.17     21.85 o
   4 -14   3       42.99       48.26     27.00 o
   5 -14   3      156.39      126.38     28.64 o
   6 -14   3       10.47      -35.48     40.70 o
   7 -14   3       80.93       46.29     40.69 o
   8 -14   3       73.59       69.20     28.43 o
  -2 -13   3       33.21       51.13     14.38 o
  -1 -13   3       15.18       17.14     18.37 o
   0 -13   3        4.67        2.70     19.31 o
   1 -13   3      121.49      129.85     21.33 o
   2 -13   3       86.80      111.65      9.86 o
   3 -13   3      242.50      237.35     17.46 o
   4 -13   3       18.20       27.29     11.38 o
   5 -13   3      103.22      100.65     11.62 o
   6 -13   3      265.25      252.43     17.43 o
   7 -13   3        5.65       37.27     38.74 o
   8 -13   3       60.83      102.60     47.26 o
   9 -13   3       23.20       17.86     18.81 o
  10 -13   3        4.39        7.99     33.18 o
  -4 -12   3       39.64      135.10    134.38 o
  -3 -12   3        8.03       29.67     11.91 o
  -2 -12   3       15.13       31.49     11.81 o
  -1 -12   3       72.50       70.12     14.71 o
   0 -12   3        1.85        4.35     16.85 o
   1 -12   3      288.35      284.96     33.11 o
   2 -12   3      340.45      382.38     19.01 o
   3 -12   3      202.80      205.84     12.98 o
   4 -12   3      350.47      276.23     26.48 o
   5 -12   3        2.42        4.69      9.46 o
   6 -12   3      253.19      255.31     26.16 o
   7 -12   3      442.49      407.34     15.56 o
   8 -12   3       59.18       63.53     11.00 o
   9 -12   3       46.96       54.59     12.31 o
  10 -12   3      112.10      111.67     14.89 o
  -5 -11   3       27.69       27.93     19.22 o
  -4 -11   3        4.67       14.61     12.32 o
  -3 -11   3      211.45      224.67     14.97 o
  -2 -11   3        5.05        9.52     21.75 o
  -1 -11   3      106.80      119.44      9.38 o
   0 -11   3      249.21      295.42     42.90 o
   1 -11   3       89.85       78.44     15.00 o
   2 -11   3      890.10      931.21     21.16 o
   3 -11   3      174.32      149.27      6.87 o
   4 -11   3      151.85      134.12     25.56 o
   5 -11   3      496.33      448.15     30.59 o
   6 -11   3      199.45      191.04     13.09 o
   7 -11   3       82.42       61.20     12.53 o
   8 -11   3       44.33       48.09      9.56 o
   9 -11   3        8.35       -4.03     14.44 o
  10 -11   3      280.01      316.43     16.48 o
  11 -11   3        6.16       38.44     32.86 o
  -6 -10   3       16.42       25.52     17.37 o
  -5 -10   3      165.67      151.08     14.32 o
  -4 -10   3      127.73      119.35     23.50 o
  -3 -10   3       11.97       22.53      8.86 o
  -2 -10   3      568.06      627.49     33.81 o
  -1 -10   3       16.38       15.52      7.55 o
   0 -10   3      163.79      139.45     12.02 o
   1 -10   3     1206.45     1293.05     26.98 o
   2 -10   3       76.73       65.54     10.56 o
   3 -10   3      774.98      688.66     16.62 o
   4 -10   3      133.10      127.20      7.13 o
   5 -10   3       58.53       45.23      8.44 o
   6 -10   3      947.77      883.72     25.44 o
   7 -10   3       22.96       22.87     17.79 o
   8 -10   3      186.58      180.07     13.17 o
   9 -10   3        9.50       24.00      5.57 o
  10 -10   3       15.25       26.21     13.63 o
  11 -10   3      470.98      487.20     31.07 o
  12 -10   3        5.02       20.33     23.51 o
  -7  -9   3      261.65      266.09     56.58 o
  -6  -9   3      194.90      201.33     13.64 o
  -5  -9   3        7.50       13.18     13.20 o
  -4  -9   3      400.47      442.46     33.70 o
  -3  -9   3      358.87      332.36     27.17 o
  -2  -9   3       62.17       41.81      7.05 o
  -1  -9   3     1408.82     1679.18     54.39 o
   0  -9   3        4.32       38.35      7.67 o
   1  -9   3      816.80      796.40     17.79 o
   2  -9   3      547.54      533.53     11.32 o
   3  -9   3      164.00      172.97     10.35 o
   4  -9   3     3287.58     3404.94     46.63 o
   5  -9   3        2.93        1.83      6.37 o
   6  -9   3      543.77      518.62     15.10 o
   7  -9   3      888.37      858.76     15.79 o
   8  -9   3       26.15       14.82      5.67 o
   9  -9   3      212.13      244.98     15.11 o
  10  -9   3      189.64      207.30     10.64 o
  11  -9   3      176.32      188.35     16.70 o
  12  -9   3      250.20      312.78     27.55 o
  -8  -8   3      340.95      275.76     31.19 o
  -7  -8   3        9.57       14.69      9.04 o
  -6  -8   3      417.76      337.50     31.81 o
  -5  -8   3      401.43      400.53     20.64 o
  -4  -8   3       53.82       47.37     10.09 o
  -3  -8   3      981.31     1053.80     29.71 o
  -2  -8   3        2.20       -0.55      6.85 o
  -1  -8   3      280.87      266.14     19.48 o
   0  -8   3     1303.42     1550.99     47.16 o
   1  -8   3      104.03      106.23      7.35 o
   2  -8   3     5124.74     4978.95     67.91 o
   3  -8   3      270.31      214.32      8.82 o
   4  -8   3     1130.04     1021.65     28.35 o
   5  -8   3     2513.01     2330.23     39.24 o
   6  -8   3        0.07        0.54      5.25 o
   7  -8   3     1377.53     1412.06     20.51 o
   8  -8   3       66.22       77.78      5.85 o
   9  -8   3        0.52       -4.05     12.15 o
  10  -8   3      645.74      684.20     24.12 o
  11  -8   3       34.23       48.81     11.78 o
  12  -8   3      123.16      128.94     18.79 o
  13  -8   3      113.14       94.83     46.51 o
  -9  -7   3        1.67       18.57     27.40 o
  -8  -7   3      124.88       89.59     21.63 o
  -7  -7   3      607.02      638.52     32.22 o
  -6  -7   3       47.69       44.11     11.41 o
  -5  -7   3      528.10      478.23     14.62 o
  -4  -7   3       38.09       32.42      9.39 o
  -3  -7   3      125.85      109.19      6.32 o
  -2  -7   3     3441.54     3811.00     72.61 o
  -1  -7   3       17.29       17.19      9.98 o
   0  -7   3     2711.36     2485.98     33.78 o
   1  -7   3      153.69      136.11     17.38 o
   2  -7   3      151.55       91.03     10.80 o
   3  -7   3     6214.90     5525.02     65.81 o
   4  -7   3       31.54       10.64      3.99 o
   5  -7   3     3149.33     3050.27     40.29 o
   6  -7   3     1629.96     1605.36     29.51 o
   7  -7   3        5.11        3.81      6.94 o
   8  -7   3      387.23      346.17     13.08 o
   9  -7   3       11.54       10.73     10.84 o
  10  -7   3      156.07      182.52     13.54 o
  11  -7   3      345.42      379.63     18.75 o
  12  -7   3        0.13       -4.98     37.66 o
  13  -7   3      182.31      209.62     49.12 o
 -10  -6   3       11.84       55.76     64.71 o
  -9  -6   3      354.07      303.69     22.79 o
  -8  -6   3       71.69       64.16     17.82 o
  -7  -6   3      410.86      372.33     34.90 o
  -6  -6   3      338.84      351.19     13.99 o
  -5  -6   3      358.96      364.63     15.13 o
  -4  -6   3     2520.20     2703.93     42.48 o
  -3  -6   3        4.45       -1.46     10.76 o
  -2  -6   3        0.72       -2.95     11.04 o
  -1  -6   3     2357.40     2409.85     37.98 o
   0  -6   3      396.04      484.06     13.57 o
   1  -6   3     9059.68     8010.07    105.88 o
   2  -6   3     1896.57     1893.10     39.76 o
   3  -6   3      736.70      477.59     17.58 o
   4  -6   3     1738.44     1455.50     26.66 o
   5  -6   3       26.31       32.53      3.38 o
   6  -6   3      950.73      878.32     15.70 o
   7  -6   3      406.55      442.38      8.54 o
   8  -6   3       30.31       32.24      6.81 o
   9  -6   3        6.94       19.28      8.24 o
  10  -6   3        6.20       18.86     27.92 o
  11  -6   3       57.03       74.24     15.93 o
  12  -6   3      179.84      173.09     17.82 o
  13  -6   3       14.47       28.61     42.89 o
 -10  -5   3       45.72       67.72     21.57 o
  -9  -5   3        3.51       -8.62     20.12 o
  -8  -5   3      471.25      514.59     33.19 o
  -7  -5   3        3.45       -3.99     12.81 o
  -6  -5   3     2589.17     2658.23     42.78 o
  -5  -5   3      527.76      580.32     12.16 o
  -4  -5   3       38.96       51.43     10.49 o
  -3  -5   3     1655.43     1620.47     32.55 o
  -2  -5   3      719.28      735.07     16.41 o
  -1  -5   3     2161.56     2002.92     33.55 o
   0  -5   3      404.85      514.33     12.29 o
   1  -5   3     1010.85      944.99     21.11 o
   2  -5   3     1274.08     1048.80     17.07 o
   3  -5   3      149.55      151.08      5.06 o
   4  -5   3     1749.49     1560.84     26.06 o
   5  -5   3     1319.28     1249.09     20.83 o
   6  -5   3      679.15      659.78     15.40 o
   7  -5   3     2085.01     1925.81     59.53 o
   8  -5   3      612.95      555.35     15.75 o
   9  -5   3        0.07       25.32      7.88 o
  10  -5   3      806.88      860.91     22.22 o
  11  -5   3      304.14      285.19     26.66 o
  12  -5   3       87.56      104.80     15.01 o
  13  -5   3      167.44      172.50     47.44 o
 -11  -4   3        9.53        3.09     31.19 o
 -10  -4   3      116.01      111.46     20.90 o
  -9  -4   3       31.70       36.49     11.95 o
  -8  -4   3     1396.22     1559.10     50.53 o
  -7  -4   3     1975.22     2091.96     39.19 o
  -6  -4   3       96.76       99.17     10.36 o
  -5  -4   3     3051.58     3048.68     73.10 o
  -4  -4   3      320.62      333.61      9.08 o
  -3  -4   3      562.75      553.70      9.56 o
  -2  -4   3     3347.63     4007.98     65.94 o
  -1  -4   3     4201.58     3822.82     55.41 o
   0  -4   3     6502.84     5188.82     81.68 o
   1  -4   3      182.97      134.35      7.80 o
   2  -4   3     3006.41     2539.07     38.58 o
   3  -4   3     1127.71     1139.00     18.65 o
   4  -4   3     1865.85     1821.57     26.41 o
   5  -4   3     1549.66     1427.44     29.89 o
   6  -4   3     2958.35     3127.75     59.73 o
   7  -4   3      135.50      134.63      7.07 o
   8  -4   3      425.76      393.76     12.33 o
   9  -4   3      349.42      340.64     13.78 o
  10  -4   3        2.53       17.22     15.77 o
  11  -4   3      335.57      317.44     31.89 o
  12  -4   3      122.82      104.95     20.31 o
  13  -4   3      119.18      149.98     50.98 o
 -11  -3   3       62.77       80.96     17.35 o
 -10  -3   3       56.53       44.78     19.66 o
  -9  -3   3      692.38      805.15     72.48 o
  -8  -3   3      505.10      531.41     16.96 o
  -7  -3   3     3497.23     3713.88    107.21 o
  -6  -3   3      368.09      333.12      8.58 o
  -5  -3   3      321.13      318.89     15.86 o
  -4  -3   3     1723.90     1642.31     31.99 o
  -3  -3   3      933.40      952.21     21.47 o
  -2  -3   3       89.28      115.00      4.93 o
  -1  -3   3     1607.98     1350.97     28.16 o
   0  -3   3       39.68      112.10      6.21 o
   1  -3   3     4331.35     3734.00     69.47 o
   2  -3   3      682.29      724.17     12.92 o
   3  -3   3      250.77      210.28      8.93 o
   4  -3   3     5896.00     5924.46     70.86 o
   5  -3   3     2473.62     2171.75     31.70 o
   6  -3   3     1285.64     1219.09     19.10 o
   7  -3   3      619.30      618.97     14.27 o
   8  -3   3        0.20       12.09      7.43 o
   9  -3   3       18.96       29.03     17.28 o
  10  -3   3      121.98      103.76     14.07 o
  11  -3   3       32.81       40.32     23.03 o
  12  -3   3      192.29      186.30     19.11 o
 -12  -2   3        0.99      -11.99     42.69 o
 -11  -2   3      399.10      432.73     33.28 o
 -10  -2   3       46.35       45.29     13.56 o
  -9  -2   3      901.45      988.74     71.21 o
  -8  -2   3     1056.12     1008.24     73.29 o
  -7  -2   3       25.41       11.12      8.61 o
  -6  -2   3     3196.54     3122.74     67.08 o
  -5  -2   3      410.50      415.28     13.30 o
  -4  -2   3       89.09      118.25      4.73 o
  -3  -2   3     1602.35     1423.52     22.53 o
  -2  -2   3     1669.43     1922.20     32.39 o
  -1  -2   3     2713.89     2971.36     39.67 o
   0  -2   3    24327.05    26508.85    630.51 o
   1  -2   3     3020.32     3397.51     69.23 o
   2  -2   3       23.42       23.36      2.93 o
   3  -2   3     3242.70     3095.10     40.62 o
   4  -2   3      764.86      780.24     14.35 o
   5  -2   3     1414.12     1499.30     26.22 o
   6  -2   3     1951.48     1890.20     34.93 o
   7  -2   3     1462.62     1464.26     21.95 o
   8  -2   3        7.86       11.29      7.44 o
   9  -2   3      100.58      117.15      7.35 o
  10  -2   3      257.46      285.15      8.88 o
  11  -2   3      227.21      259.11     19.37 o
  12  -2   3       28.24       54.46     28.91 o
 -12  -1   3      196.60      177.25     49.81 o
 -11  -1   3       67.12       48.03     13.84 o
 -10  -1   3      344.55      330.44     27.20 o
  -9  -1   3       66.53       76.23      8.38 o
  -8  -1   3     1780.63     1951.38     38.95 o
  -7  -1   3      309.74      276.50      7.08 o
  -6  -1   3      459.03      543.36     19.53 o
  -5  -1   3     1008.45      857.61     18.37 o
  -4  -1   3     5676.31     5997.39     87.39 o
  -3  -1   3     2077.39     2126.41    105.41 o
  -2  -1   3       52.57       91.83      4.04 o
  -1  -1   3     6221.82     7576.28    142.78 o
   0  -1   3     2094.48     1848.08     52.92 o
   1  -1   3      723.83      917.93     21.96 o
   2  -1   3      139.58      131.65      4.68 o
   3  -1   3     5627.52     5506.79     75.67 o
   4  -1   3     4175.03     3865.82     51.87 o
   5  -1   3       24.31        8.57      6.14 o
   6  -1   3     2743.19     2522.68     34.07 o
   7  -1   3       18.76       33.35      4.94 o
   8  -1   3       51.34       58.33      8.71 o
   9  -1   3      145.39      167.37     14.58 o
  10  -1   3       30.58       55.76     11.41 o
  11  -1   3      323.29      318.43     18.36 o
  12  -1   3      315.89      270.30     65.02 o
 -13   0   3        3.27       -6.37     49.12 o
 -12   0   3      222.75      187.42     66.90 o
 -11   0   3       54.55       85.97      9.83 o
 -10   0   3      331.25      337.34     32.20 o
  -9   0   3      225.56      250.94     10.48 o
  -8   0   3        9.66       17.95      9.45 o
  -7   0   3     3941.94     4292.86     85.03 o
  -6   0   3     1090.96     1183.82     46.91 o
  -5   0   3      410.13      512.55     11.24 o
  -4   0   3      797.68      930.29     22.28 o
  -3   0   3      981.59      924.45     25.36 o
  -2   0   3    23174.59    25005.43    448.85 o
  -1   0   3     1697.71     1517.46     27.97 o
   0   0   3      785.23     1191.31     26.71 o
   1   0   3      409.00      287.76      8.27 o
   2   0   3     6995.32     6451.62     92.11 o
   3   0   3     1380.49     1340.22     45.85 o
   4   0   3     6707.50     7214.14    100.75 o
   5   0   3      453.66      404.00      9.39 o
   6   0   3        2.32        2.76      3.02 o
   7   0   3      532.61      480.34     10.21 o
   8   0   3        1.10        7.01     10.26 o
   9   0   3      154.07      226.97    228.93 o
  10   0   3      789.20      882.00     23.64 o
  11   0   3        0.13      -16.95     24.70 o
  12   0   3      299.82      439.89     61.26 o
 -13   1   3       54.25       96.34     31.77 o
 -12   1   3        3.51        0.85     11.46 o
 -11   1   3      107.70      107.74      8.85 o
 -10   1   3       20.83       36.66      7.08 o
  -9   1   3      651.97      757.31     20.73 o
  -8   1   3      323.76      333.75     14.49 o
  -7   1   3     1170.43     1215.08     21.57 o
  -6   1   3      730.46      701.52     14.49 o
  -5   1   3     3642.06     3952.70     60.84 o
  -4   1   3      281.77      271.06     12.30 o
  -3   1   3      400.02      464.98     17.27 o
  -2   1   3    18108.88    21040.81    362.79 o
  -1   1   3     4944.83     4868.46    142.13 o
   0   1   3     8922.69     9192.75    157.29 o
   1   1   3     4630.29     4841.51     81.43 o
   2   1   3     1702.32     1366.06     24.30 o
   3   1   3     6162.07     5757.07     96.55 o
   4   1   3      679.51      711.89     12.71 o
   5   1   3     1601.34     1443.04     27.11 o
   6   1   3     1709.26     1933.49     46.25 o
   7   1   3      214.69      195.31      6.89 o
   8   1   3      249.30      281.59      9.76 o
   9   1   3       43.30       55.04      7.25 o
  10   1   3      297.52      319.35     16.00 o
  11   1   3      261.03      215.01     44.16 o
 -13   2   3       74.56       97.30     30.17 o
 -12   2   3       59.11       41.30      8.43 o
 -11   2   3        6.97        5.86      8.93 o
 -10   2   3       83.18       91.21      6.91 o
  -9   2   3      840.87      842.92     15.59 o
  -8   2   3     1840.11     2133.17     42.21 o
  -7   2   3     1673.17     1697.36     26.96 o
  -6   2   3      286.12      372.19      8.59 o
  -5   2   3      105.41      199.55      6.49 o
  -4   2   3     7326.61     7247.99    215.71 o
  -3   2   3     1428.27     1524.46     30.74 o
  -2   2   3     1416.08     2036.66     68.18 o
  -1   2   3      434.53      599.00     31.63 o
   0   2   3      626.12      576.20     12.06 o
   1   2   3      251.20      254.32      6.20 o
   2   2   3     4369.26     3952.62     56.03 o
   3   2   3     5214.21     4970.20     70.30 o
   4   2   3     4450.73     4346.02     50.76 o
   5   2   3      187.43      186.30     12.30 o
   6   2   3     1306.39     1276.70     19.75 o
   7   2   3       12.23       38.54      6.74 o
   8   2   3       64.38       62.29      9.17 o
   9   2   3      494.55      536.30     13.81 o
  10   2   3        8.82       15.15     19.81 o
  11   2   3      179.65      237.09     51.99 o
 -13   3   3        9.10      -13.12     38.25 o
 -12   3   3      100.09      107.65     10.45 o
 -11   3   3      167.98      175.19      9.10 o
 -10   3   3      127.67      117.37      7.16 o
  -9   3   3      958.27      949.93     23.42 o
  -8   3   3      373.06      401.04      9.44 o
  -7   3   3      638.16      721.34     14.75 o
  -6   3   3     3372.19     3344.96     51.90 o
  -5   3   3       35.09       44.11      4.72 o
  -4   3   3      878.92     1186.16     27.64 o
  -3   3   3       68.01       53.50      8.51 o
  -2   3   3        8.22        5.01      3.42 o
  -1   3   3     1902.96     1794.49     35.33 o
   0   3   3      652.13      479.82     11.38 o
   1   3   3      449.64      385.77     10.29 o
   2   3   3     8448.39     8212.65    177.23 o
   3   3   3     3763.94     3400.05     44.05 o
   4   3   3     8451.30     8708.55     94.76 o
   5   3   3     3063.71     3378.74     47.94 o
   6   3   3       57.67       53.31      9.97 o
   7   3   3      418.04      440.93     26.79 o
   8   3   3       30.77       37.30      9.48 o
   9   3   3      133.11      139.72     14.14 o
  10   3   3      519.57      517.00     32.13 o
 -13   4   3      137.57      108.28     30.33 o
 -12   4   3        9.79       33.77      9.69 o
 -11   4   3       60.40       60.89      8.26 o
 -10   4   3      181.78      184.40     10.11 o
  -9   4   3       47.62       53.06      7.16 o
  -8   4   3     1255.53     1209.61     22.24 o
  -7   4   3      374.60      350.78     11.21 o
  -6   4   3      122.54      122.88      5.56 o
  -5   4   3     2871.91     2578.46     53.85 o
  -4   4   3       44.43       69.72      5.47 o
  -3   4   3     1935.43     2210.23    110.33 o
  -2   4   3        5.70       60.66     12.20 o
  -1   4   3      740.53      957.78     38.45 o
   0   4   3     3319.90     3212.99     43.31 o
   1   4   3      908.20      884.60     16.73 o
   2   4   3      876.68      913.96     15.52 o
   3   4   3     8201.43     8771.67    193.44 o
   4   4   3      109.21       98.75      7.33 o
   5   4   3     2354.05     2391.51     34.45 o
   6   4   3        0.46       -0.08     10.53 o
   7   4   3       73.52       87.32     13.88 o
   8   4   3      236.98      259.36     15.26 o
   9   4   3       23.39       35.50     21.73 o
  10   4   3      155.73      192.85     47.69 o
 -13   5   3       70.74       68.53     20.39 o
 -12   5   3      176.90      183.98     12.13 o
 -11   5   3        9.49       14.97      7.08 o
 -10   5   3       78.33       80.24      7.41 o
  -9   5   3     1058.90     1230.25     24.18 o
  -8   5   3        4.59        5.34      7.16 o
  -7   5   3     1423.88     1374.39     26.12 o
  -6   5   3      210.69      247.58      8.44 o
  -5   5   3      501.27      470.14     37.39 o
  -4   5   3     1685.06     1679.20     32.62 o
  -3   5   3      156.11      155.42     18.07 o
  -2   5   3     4301.11     5063.49     75.58 o
  -1   5   3      543.12      609.73     11.22 o
   0   5   3       72.19       69.62      5.00 o
   1   5   3     2043.93     1698.44     26.67 o
   2   5   3      286.96      293.49     10.25 o
   3   5   3     1699.05     1660.64     35.96 o
   4   5   3     1328.40     1354.32     25.22 o
   5   5   3       69.14       78.76      8.27 o
   6   5   3      103.71       91.02     12.24 o
   7   5   3        0.84       13.24      9.15 o
   8   5   3        0.73      -21.87     29.55 o
   9   5   3      218.32      210.07     26.53 o
 -13   6   3       73.21       45.79     14.75 o
 -12   6   3        1.18       13.47      9.02 o
 -11   6   3       56.66       60.90      8.09 o
 -10   6   3       37.17       44.07      9.52 o
  -9   6   3      725.60      773.38     20.64 o
  -8   6   3     1160.21     1253.60     22.16 o
  -7   6   3       24.55       29.31      4.89 o
  -6   6   3     3435.08     3364.93     89.51 o
  -5   6   3      926.98      898.23     23.06 o
  -4   6   3     1213.42     1446.33     24.25 o
  -3   6   3      739.28      943.17     20.61 o
  -2   6   3        5.96       11.28      2.90 o
  -1   6   3      121.49       91.17      5.54 o
   0   6   3      331.91      312.53      8.15 o
   1   6   3      714.51      726.89     13.60 o
   2   6   3     2220.68     2210.39     32.85 o
   3   6   3        1.10      -10.73     11.71 o
   4   6   3      643.16      610.46     15.17 o
   5   6   3      387.63      389.04     18.72 o
   6   6   3       54.68       45.30      8.88 o
   7   6   3      150.02      108.57     21.23 o
   8   6   3        6.59       34.26     17.13 o
 -13   7   3      151.90      157.54     16.52 o
 -12   7   3        0.09        0.06      9.86 o
 -11   7   3      133.22      132.64     10.11 o
 -10   7   3      727.14      748.99     20.22 o
  -9   7   3        3.72        0.28      6.24 o
  -8   7   3     2007.33     2048.70     36.65 o
  -7   7   3      570.55      569.42     12.34 o
  -6   7   3       60.80       52.76      4.64 o
  -5   7   3     3760.51     4051.58     85.78 o
  -4   7   3        0.42       -3.75      9.02 o
  -3   7   3     1229.59     1470.08     29.23 o
  -2   7   3      137.75      173.91      7.08 o
  -1   7   3       26.35       12.65      3.96 o
   0   7   3     2277.74     2339.05     35.42 o
   1   7   3       24.74       15.08      7.12 o
   2   7   3      535.84      476.65     25.88 o
   3   7   3     1073.69     1125.69     19.10 o
   4   7   3       22.65       10.46      6.88 o
   5   7   3      719.37      648.44     26.12 o
   6   7   3       81.92       83.23      8.01 o
   7   7   3        8.59        6.07     30.12 o
   8   7   3      158.96      183.48     54.10 o
 -13   8   3        1.28       27.69     20.22 o
 -12   8   3      292.73      306.18     25.95 o
 -11   8   3        3.26      -11.67     21.32 o
 -10   8   3      559.71      583.57     22.41 o
  -9   8   3      627.47      682.64     18.62 o
  -8   8   3        0.04       -8.78      8.93 o
  -7   8   3     2109.74     2275.33     79.50 o
  -6   8   3      351.88      370.20     12.90 o
  -5   8   3      990.55     1032.68     26.68 o
  -4   8   3      824.33      881.71     30.88 o
  -3   8   3       12.66        5.84      5.10 o
  -2   8   3     1110.82     1221.23     48.46 o
  -1   8   3       48.43       48.28      4.86 o
   0   8   3       18.98       24.68      6.29 o
   1   8   3     1122.84     1081.54     24.38 o
   2   8   3       49.14       42.95      7.15 o
   3   8   3      193.20      163.07     11.67 o
   4   8   3      261.63      235.34     11.18 o
   5   8   3        0.64       16.75     20.96 o
   6   8   3      235.62      222.98     14.09 o
   7   8   3        0.43       13.50     36.91 o
 -12   9   3       79.32      111.93     25.87 o
 -11   9   3      197.35      205.57     15.00 o
 -10   9   3        0.65        7.25      6.32 o
  -9   9   3      628.53      669.16     30.17 o
  -8   9   3      463.35      536.35     21.67 o
  -7   9   3        0.20        3.94     17.86 o
  -6   9   3      827.76      839.78     28.32 o
  -5   9   3       84.97       85.46      9.67 o
  -4   9   3      223.03      272.19     29.21 o
  -3   9   3      732.49      803.32     22.43 o
  -2   9   3       30.65       35.01     11.40 o
  -1   9   3      130.78      151.84      8.98 o
   0   9   3       44.06       43.29      9.02 o
   1   9   3      252.86      245.07     10.73 o
   2   9   3      663.45      592.54     15.75 o
   3   9   3       19.90       27.26     10.15 o
   4   9   3      276.65      237.63     16.24 o
   5   9   3      136.05      115.85     17.34 o
   6   9   3        0.40      -24.30     40.53 o
 -12  10   3       25.34        4.62     27.13 o
 -11  10   3       68.69       62.21     20.64 o
 -10  10   3      389.06      381.99     30.50 o
  -9  10   3        1.61       10.26     15.46 o
  -8  10   3      460.78      450.42     28.08 o
  -7  10   3      228.46      235.87     14.36 o
  -6  10   3        0.36       20.29     10.79 o
  -5  10   3     1269.58     1204.51     30.73 o
  -4  10   3       19.19       31.49      9.80 o
  -3  10   3      466.80      585.64     17.02 o
  -2  10   3       58.26       53.74     12.08 o
  -1  10   3       53.91       60.82      7.31 o
   0  10   3      622.62      656.89     15.51 o
   1  10   3      173.48      174.16     12.72 o
   2  10   3       49.34       45.58     13.16 o
   3  10   3      164.56      103.19     16.29 o
   4  10   3        8.70       26.54     12.44 o
 -11  11   3        3.18       53.75     34.80 o
 -10  11   3      294.17      304.37     44.91 o
  -9  11   3       98.49      131.78     18.39 o
  -8  11   3        3.39        1.40     20.65 o
  -7  11   3      319.32      307.09     23.83 o
  -6  11   3       58.46       78.54     21.09 o
  -5  11   3      516.53      513.76     19.57 o
  -4  11   3      419.10      380.09     20.35 o
  -3  11   3        0.64       22.36      8.37 o
  -2  11   3      395.28      465.13     18.51 o
  -1  11   3       11.12        4.14      9.28 o
   0  11   3        0.58       11.40      8.68 o
   1  11   3      144.24      112.82     12.11 o
   2  11   3       49.03       51.46     11.83 o
   3  11   3       48.03       52.27     18.33 o
 -10  12   3        3.17       17.68     20.45 o
  -9  12   3      209.68      249.99     22.52 o
  -8  12   3       91.53      124.28     26.57 o
  -7  12   3        2.95       -1.93     31.40 o
  -6  12   3      361.62      320.94     26.28 o
  -5  12   3       87.13       80.27     20.67 o
  -4  12   3      128.12      137.04     16.01 o
  -3  12   3      155.31      156.74     14.24 o
  -2  12   3        0.62        4.05     14.40 o
  -1  12   3       17.70       31.79     10.20 o
   0  12   3       29.48       50.54     12.28 o
   1  12   3        7.15       13.33     12.81 o
   2  12   3       84.29       36.29     35.39 o
  -8  13   3      176.94      249.72     97.10 o
  -7  13   3       50.67      145.29     83.13 o
  -6  13   3        4.46       74.11     80.21 o
  -5  13   3      164.32      185.72     92.90 o
  -4  13   3       30.96       91.51     76.56 o
  -3  13   3       53.24       71.12     21.57 o
  -2  13   3        5.88       14.61     20.31 o
  -1  13   3        0.81      -21.97     41.71 o
  -1 -14   4        0.19      -13.83     29.49 o
   0 -14   4        9.38       18.54     16.44 o
   1 -14   4       71.08       99.27     15.41 o
   2 -14   4        1.79       29.11     20.78 o
   3 -14   4      180.44      215.39     14.25 o
   4 -14   4       71.95       73.87     25.08 o
   5 -14   4       23.67       26.66     14.57 o
   6 -14   4      223.60      248.56     17.17 o
   7 -14   4       12.61        7.81     38.47 o
   8 -14   4       48.50       68.22     26.07 o
  -3 -13   4        6.43       47.48     42.89 o
  -2 -13   4        3.54       15.02     13.54 o
  -1 -13   4      155.24      153.09     17.93 o
   0 -13   4        0.82       -4.62     28.54 o
   1 -13   4       60.85       20.50     11.78 o
   2 -13   4      185.18      183.33     21.60 o
   3 -13   4       19.40       17.62      8.57 o
   4 -13   4      453.62      485.38     28.66 o
   5 -13   4       17.61       37.53     13.97 o
   6 -13   4       55.62       52.51     13.51 o
   7 -13   4      246.98      253.81     21.13 o
   8 -13   4        0.03       18.64     12.06 o
   9 -13   4       32.07       47.68     21.51 o
  -4 -12   4        7.15       11.06     26.17 o
  -3 -12   4      202.30      194.75     13.88 o
  -2 -12   4        8.14        0.86     12.71 o
  -1 -12   4       55.48       72.27     11.64 o
   0 -12   4      327.88      283.17     16.29 o
   1 -12   4       42.04       33.28     10.90 o
   2 -12   4      270.13      223.10     11.90 o
   3 -12   4      425.00      511.69     14.27 o
   4 -12   4       15.65       16.58     19.82 o
   5 -12   4      789.13      710.41     20.46 o
   6 -12   4       92.29      103.34     13.62 o
   7 -12   4      195.66      201.75     28.88 o
   8 -12   4       14.69       21.66     11.19 o
   9 -12   4       25.38       14.29     13.65 o
  10 -12   4       78.74       74.76     25.34 o
  -5 -11   4      167.86      148.55     16.93 o
  -4 -11   4       79.25       91.42     11.09 o
  -3 -11   4        7.86        6.53      9.70 o
  -2 -11   4      460.01      424.49     13.19 o
  -1 -11   4       88.00       94.45     12.92 o
   0 -11   4      463.23      393.29     20.67 o
   1 -11   4      220.72      219.08     14.87 o
   2 -11   4      269.94      247.68     18.35 o
   3 -11   4      455.77      414.38     29.83 o
   4 -11   4      438.77      525.69     20.22 o
   5 -11   4      346.57      339.69     15.44 o
   6 -11   4       78.02       46.96      8.55 o
   7 -11   4      116.27      102.26      9.08 o
   8 -11   4        7.66       24.98     11.24 o
   9 -11   4        9.58       17.71     15.98 o
  10 -11   4       14.80       32.08     18.85 o
  11 -11   4       61.07       26.73     24.28 o
  -7 -10   4       61.68       40.96     45.58 o
  -6 -10   4      164.56      137.24     19.25 o
  -5 -10   4       13.25       17.85     15.92 o
  -4 -10   4      483.14      476.35     21.11 o
  -3 -10   4      168.55      154.42     16.74 o
  -2 -10   4       33.67       29.92      8.24 o
  -1 -10   4      189.59      162.49     24.15 o
   0 -10   4       73.50       76.74     11.48 o
   1 -10   4       45.49       32.16     21.31 o
   2 -10   4        3.78        5.62      7.79 o
   3 -10   4       66.45       39.82      5.39 o
   4 -10   4      718.55      747.64     26.13 o
   5 -10   4        5.89       -7.38     11.26 o
   6 -10   4       54.92       44.46      7.87 o
   7 -10   4      101.26      106.51     17.63 o
   8 -10   4       58.51       63.54      8.05 o
   9 -10   4       31.65       43.38      9.39 o
  10 -10   4      293.22      295.55     13.34 o
  11 -10   4       25.29       20.48     16.57 o
  12 -10   4      130.73      134.41     30.05 o
  -7  -9   4       97.42       91.45     59.95 o
  -6  -9   4      348.88      359.82     16.64 o
  -5  -9   4      414.15      365.36     14.82 o
  -4  -9   4       29.58       29.72      7.92 o
  -3  -9   4      363.11      339.40     13.97 o
  -2  -9   4       13.64       16.15      6.67 o
  -1  -9   4      274.59      279.53      9.97 o
   0  -9   4      199.92      169.05      9.87 o
   1  -9   4      163.97      187.38      7.64 o
   2  -9   4      366.69      291.37     20.96 o
   3  -9   4      592.95      662.38     17.02 o
   4  -9   4        1.16        1.77      9.18 o
   5  -9   4     1025.08      976.17     43.22 o
   6  -9   4      554.79      514.31     11.24 o
   7  -9   4      175.45      206.90      7.46 o
   8  -9   4       62.93       60.58      7.65 o
   9  -9   4      274.11      259.49     13.51 o
  10  -9   4      260.14      267.66     17.91 o
  11  -9   4      306.76      303.00     48.43 o
  12  -9   4        0.12      -20.06     41.52 o
  -8  -8   4      117.05      142.47     49.27 o
  -7  -8   4      229.09      210.59     12.53 o
  -6  -8   4       90.56       75.70      9.94 o
  -5  -8   4      620.16      640.03     37.31 o
  -4  -8   4       87.88       77.30      6.35 o
  -3  -8   4      471.23      430.20     17.84 o
  -2  -8   4        1.08        5.72     10.33 o
  -1  -8   4      961.19      932.08     35.74 o
   0  -8   4     1167.55     1202.78     21.09 o
   1  -8   4       18.33        3.93      5.36 o
   2  -8   4      605.47      569.37     20.22 o
   3  -8   4        5.12       -8.62      8.62 o
   4  -8   4     1541.24     1488.87     23.44 o
   5  -8   4       94.37       83.41      4.57 o
   6  -8   4      269.17      246.71      9.66 o
   7  -8   4      988.65      949.39     30.54 o
   8  -8   4       10.45        7.57      9.93 o
   9  -8   4      149.05      199.96     11.16 o
  10  -8   4       97.24       94.12     10.21 o
  11  -8   4      115.29      116.45     17.68 o
  12  -8   4      264.12      321.39     27.73 o
  -9  -7   4       86.38       83.67     28.61 o
  -8  -7   4      163.14      142.53     39.45 o
  -7  -7   4      232.49      213.26     11.42 o
  -6  -7   4      251.43      227.24     11.88 o
  -5  -7   4       12.61       21.31      7.26 o
  -4  -7   4      116.35       93.14      7.45 o
  -3  -7   4      363.22      395.44     10.35 o
  -2  -7   4       18.93       61.83      8.51 o
  -1  -7   4        3.27       15.30      4.50 o
   0  -7   4     3080.75     2988.82     41.16 o
   1  -7   4       26.63       24.47      6.07 o
   2  -7   4      131.54      181.62      6.52 o
   3  -7   4     2547.57     2721.11     34.21 o
   4  -7   4      739.66      779.31     29.29 o
   5  -7   4     1211.49     1114.95     26.58 o
   6  -7   4      145.25      137.43      8.07 o
   7  -7   4      270.96      271.12      8.54 o
   8  -7   4      392.60      356.38     15.61 o
   9  -7   4       17.51       19.03      7.47 o
  10  -7   4      765.35      842.55     20.50 o
  11  -7   4        8.14       18.86     13.75 o
  12  -7   4      143.35      144.61     25.39 o
 -10  -6   4       97.27       95.05     48.89 o
  -9  -6   4        0.82       -3.37     29.38 o
  -8  -6   4      238.98      267.17     38.44 o
  -7  -6   4      299.36      246.30     10.36 o
  -6  -6   4       98.65      108.93     15.55 o
  -5  -6   4      442.82      471.47     13.98 o
  -4  -6   4      262.67      239.90     16.74 o
  -3  -6   4      512.85      525.76     26.14 o
  -2  -6   4     1921.17     1811.34     25.36 o
  -1  -6   4      418.39      419.51     10.02 o
   0  -6   4      891.10      943.69     16.56 o
   1  -6   4     2977.05     3134.37     50.18 o
   2  -6   4       51.40       46.00      4.33 o
   3  -6   4     2820.22     2750.62     50.23 o
   4  -6   4      676.44      621.11     14.93 o
   5  -6   4     1095.10     1163.78     21.85 o
   6  -6   4     1897.90     1652.67     22.89 o
   7  -6   4       24.97       23.76      4.17 o
   8  -6   4       31.70       59.66      8.70 o
   9  -6   4       94.16      109.40      9.98 o
  10  -6   4      365.82      392.94     43.58 o
  11  -6   4      493.38      466.14     31.82 o
  12  -6   4       40.41       34.68     15.12 o
  13  -6   4      143.71      149.08     42.30 o
 -10  -5   4       14.92       40.58     18.58 o
  -9  -5   4       87.11       61.00     15.38 o
  -8  -5   4      216.07      218.03     32.27 o
  -7  -5   4      156.63      144.23     18.67 o
  -6  -5   4      690.85      633.01     27.76 o
  -5  -5   4      302.38      281.30     12.18 o
  -4  -5   4     1612.56     1627.05     29.72 o
  -3  -5   4     1701.61     1697.74     29.52 o
  -2  -5   4      909.74     1089.92     16.52 o
  -1  -5   4     6027.28     5669.46     76.22 o
   0  -5   4      178.87      228.45     10.10 o
   1  -5   4     4978.02     4509.67     61.15 o
   2  -5   4     3738.11     3517.54     54.02 o
   3  -5   4      160.94      184.18      7.10 o
   4  -5   4     2741.12     2421.80     32.67 o
   5  -5   4      293.46      236.77      7.56 o
   6  -5   4     1511.88     1485.98     21.61 o
   7  -5   4     1611.28     1660.66     52.08 o
   8  -5   4        7.96        3.76      6.61 o
   9  -5   4     1394.11     1515.56     28.72 o
  10  -5   4      469.04      475.41     22.08 o
  11  -5   4      242.46      246.53     20.35 o
  12  -5   4      590.33      566.50     27.53 o
  13  -5   4       24.16       56.36     45.67 o
 -11  -4   4      133.09      121.54     21.93 o
 -10  -4   4        9.30       -9.73     18.64 o
  -9  -4   4       89.37       79.70     37.35 o
  -8  -4   4      704.58      715.02     49.99 o
  -7  -4   4       15.74       30.64     14.72 o
  -6  -4   4      792.21      725.05     27.55 o
  -5  -4   4      363.19      382.99     12.68 o
  -4  -4   4     2685.92     2682.80     62.08 o
  -3  -4   4     4930.02     4966.23     68.73 o
  -2  -4   4      356.47      350.60     15.12 o
  -1  -4   4      299.74      518.84     10.71 o
   0  -4   4     4105.96     3838.62     58.58 o
   1  -4   4      167.41      125.90      5.74 o
   2  -4   4     1490.50     1390.46     21.78 o
   3  -4   4     2778.56     2774.08     37.78 o
   4  -4   4     3857.84     3761.33     47.36 o
   5  -4   4     1597.32     1322.18     24.98 o
   6  -4   4      201.89      217.16      7.73 o
   7  -4   4     1162.77     1058.14     29.93 o
   8  -4   4      690.19      713.61     15.93 o
   9  -4   4       77.96       76.92      8.32 o
  10  -4   4     1057.71     1070.17     31.59 o
  11  -4   4        4.01       -6.77     16.52 o
  12  -4   4      158.63      147.68     18.32 o
 -11  -3   4       12.08       58.78     17.91 o
 -10  -3   4      135.39      112.99     23.75 o
  -9  -3   4        1.31        5.25     13.52 o
  -8  -3   4      149.90      108.73     12.39 o
  -7  -3   4     1712.09     1766.03     66.88 o
  -6  -3   4       15.54        8.56      4.99 o
  -5  -3   4     3827.55     3863.28    115.86 o
  -4  -3   4        9.02        5.38      5.32 o
  -3  -3   4     1725.82     1615.62     25.42 o
  -2  -3   4      106.90      175.85      5.37 o
  -1  -3   4      206.10      215.82      5.01 o
   0  -3   4     3076.68     2775.02     61.78 o
   1  -3   4     1428.25     1300.27     23.07 o
   2  -3   4      723.54      534.79      9.23 o
   3  -3   4     3708.30     3933.98     56.00 o
   4  -3   4      297.88      300.73      6.08 o
   5  -3   4     1483.42     1325.14     24.68 o
   6  -3   4     3215.06     3305.04     44.09 o
   7  -3   4       27.03       35.08      5.51 o
   8  -3   4      452.66      473.46     14.85 o
   9  -3   4       85.24       92.98      8.46 o
  10  -3   4      263.28      280.82     24.60 o
  11  -3   4      450.07      444.96     25.43 o
  12  -3   4        0.25        3.92     16.58 o
 -12  -2   4      199.92      163.75     28.83 o
 -11  -2   4       67.72       60.63     18.19 o
 -10  -2   4       29.12       32.73     15.85 o
  -9  -2   4     1108.70     1235.28     35.87 o
  -8  -2   4       35.27       31.13     10.24 o
  -7  -2   4      401.83      413.57     12.76 o
  -6  -2   4     1953.87     1868.70     44.72 o
  -5  -2   4       32.10       17.46      4.12 o
  -4  -2   4     1153.56     1162.29     23.77 o
  -3  -2   4     1203.50     1233.86     37.93 o
  -2  -2   4     2478.33     2205.25     34.58 o
  -1  -2   4     3660.94     3855.01     60.78 o
   0  -2   4     1690.18     1341.98     26.06 o
   1  -2   4     8930.05     8092.48    113.09 o
   2  -2   4     6956.75     7208.05     97.39 o
   3  -2   4     1801.69     1645.10     31.52 o
   4  -2   4     4975.51     5344.28     77.84 o
   5  -2   4      130.12      141.24     14.08 o
   6  -2   4     2314.20     2253.89     36.36 o
   7  -2   4      945.24      960.87     17.11 o
   8  -2   4      126.00       95.06      7.16 o
   9  -2   4      633.01      644.68     13.77 o
  10  -2   4        0.29        7.33      9.18 o
  11  -2   4       51.32       48.84     14.45 o
  12  -2   4      178.52      117.23     18.42 o
 -12  -1   4       40.66       41.62     28.56 o
 -11  -1   4      211.78      271.57     43.68 o
 -10  -1   4      134.95      137.98     16.40 o
  -9  -1   4       97.14       89.88     17.96 o
  -8  -1   4     1428.20     1553.07     34.66 o
  -7  -1   4      364.71      307.62     32.11 o
  -6  -1   4     2289.94     2232.04     44.96 o
  -5  -1   4     1937.75     2117.40     36.94 o
  -4  -1   4     3493.49     3457.48     45.32 o
  -3  -1   4      449.26      495.68     15.14 o
  -2  -1   4      282.37      351.35     17.62 o
  -1  -1   4     6862.59     7095.57    145.47 o
   0  -1   4    13305.89    13917.93    249.61 o
   1  -1   4     2493.24     2223.17     60.01 o
   2  -1   4     4323.99     4197.70     58.95 o
   3  -1   4     3440.64     3901.11     47.14 o
   4  -1   4     2820.78     2705.00     39.36 o
   5  -1   4     2193.31     2138.86     36.04 o
   6  -1   4      357.44      363.27      8.23 o
   7  -1   4      604.77      560.85     16.90 o
   8  -1   4       71.98       65.10      6.80 o
   9  -1   4       59.53       43.75      9.77 o
  10  -1   4      689.10      758.76     23.56 o
  11  -1   4      104.11       92.83     20.28 o
  12  -1   4       80.79      105.60     42.97 o
 -13   0   4      205.48      225.35     44.66 o
 -12   0   4       31.61       21.07     20.56 o
 -11   0   4       10.08       13.46      6.83 o
 -10   0   4      548.96      605.28     16.77 o
  -9   0   4      104.99       90.62      6.91 o
  -8   0   4      970.46      993.18     23.76 o
  -7   0   4     1903.80     1925.12     31.01 o
  -6   0   4       33.59       18.76      6.40 o
  -5   0   4     9306.12     8227.81    309.74 o
  -4   0   4       28.34       13.93      4.25 o
  -3   0   4    17473.42    18389.55    255.74 o
  -2   0   4    49396.95    52212.28   7557.22 o
  -1   0   4      288.41      407.58     13.98 o
   0   0   4     6392.53     6203.17     86.09 o
   1   0   4      453.27      434.51      9.54 o
   2   0   4      560.26      513.11     10.03 o
   3   0   4    10777.14    10083.93    129.69 o
   4   0   4       38.48       53.74      3.03 o
   5   0   4     3059.85     2976.08     42.22 o
   6   0   4      231.96      189.43      8.09 o
   7   0   4       12.14       12.58      9.92 o
   8   0   4      286.51      291.95     10.60 o
   9   0   4      269.55      291.52     13.93 o
  10   0   4       66.90       48.75     15.59 o
  11   0   4      257.24      278.22     25.51 o
 -13   1   4        0.48       14.82     24.60 o
 -12   1   4      211.16      244.96     21.15 o
 -11   1   4      131.13      113.84     12.47 o
 -10   1   4       13.13       20.87      6.57 o
  -9   1   4     1557.64     1704.80     29.24 o
  -8   1   4      170.48      122.55      8.51 o
  -7   1   4     2605.29     2768.83     43.06 o
  -6   1   4     1771.70     1735.01     28.06 o
  -5   1   4      106.34      130.80      6.07 o
  -4   1   4     8282.88     7981.19    198.94 o
  -3   1   4     2638.48     2886.45    114.38 o
  -2   1   4      398.04      337.26     12.54 o
  -1   1   4       33.07       37.12      6.13 o
   0   1   4        2.32       -5.19      5.61 o
   1   1   4     3312.63     2910.34     62.15 o
   2   1   4     1315.89     1513.87     27.15 o
   3   1   4      857.22      928.00     14.71 o
   4   1   4     2614.37     2587.60     30.41 o
   5   1   4      257.91      248.74      7.36 o
   6   1   4     1124.97     1191.93     25.56 o
   7   1   4       74.51       53.28      7.09 o
   8   1   4      451.80      465.96     14.31 o
   9   1   4      778.91      903.16     20.94 o
  10   1   4       14.66       15.70     13.19 o
  11   1   4       15.08       48.65     26.02 o
 -13   2   4      105.23       86.74     39.86 o
 -12   2   4       60.86       62.72      9.27 o
 -11   2   4      213.27      243.71     12.89 o
 -10   2   4     1086.34     1106.54     26.54 o
  -9   2   4     1179.40     1218.64     23.51 o
  -8   2   4     3549.75     3744.05     52.49 o
  -7   2   4      133.56      119.30      6.83 o
  -6   2   4     6517.00     5786.02     73.56 o
  -5   2   4     1596.56     1898.54     35.31 o
  -4   2   4     2059.18     2248.75     42.21 o
  -3   2   4     5346.22     5339.96    103.54 o
  -2   2   4      596.75      586.84     12.70 o
  -1   2   4     1156.39     1254.68     32.46 o
   0   2   4     1218.87     1188.51     22.51 o
   1   2   4     1053.72      939.47     17.77 o
   2   2   4      898.32      804.85     15.51 o
   3   2   4      749.22      913.46     15.18 o
   4   2   4     1471.23     1398.63     24.27 o
   5   2   4     1208.58     1202.87     25.13 o
   6   2   4       37.92       37.24      5.27 o
   7   2   4      192.46      193.46      9.05 o
   8   2   4      284.31      300.42     13.62 o
   9   2   4        0.21       -0.85     10.41 o
  10   2   4      191.09      218.99     14.82 o
 -13   3   4      393.12      446.07     37.83 o
 -12   3   4       78.57       59.41      8.93 o
 -11   3   4       19.43       13.50      6.91 o
 -10   3   4     1132.67     1236.76     25.70 o
  -9   3   4       21.76       22.46      4.89 o
  -8   3   4     2672.23     2878.68     48.87 o
  -7   3   4      122.66      114.63      5.06 o
  -6   3   4       60.42       65.77      4.21 o
  -5   3   4    10066.39     9801.03    167.51 o
  -4   3   4       16.94       26.65      3.98 o
  -3   3   4      777.42      971.70     18.19 o
  -2   3   4     4052.30     4363.35     97.54 o
  -1   3   4      167.45      239.06     18.96 o
   0   3   4       64.65       49.90      3.40 o
   1   3   4     1041.52     1174.36     40.82 o
   2   3   4      429.07      351.17     12.67 o
   3   3   4     1145.31     1146.09     19.87 o
   4   3   4      197.52      176.80     14.74 o
   5   3   4      911.52      911.69     16.24 o
   6   3   4      271.33      243.77     17.88 o
   7   3   4       60.58       70.06      9.68 o
   8   3   4       96.13      111.17     13.77 o
   9   3   4      256.06      315.02     55.81 o
  10   3   4        0.18      -23.88     29.27 o
 -13   4   4       14.14       19.72     14.58 o
 -12   4   4      624.88      722.49     27.81 o
 -11   4   4       24.37       28.53      7.16 o
 -10   4   4       34.20       83.34      7.08 o
  -9   4   4     1237.24     1306.30     30.33 o
  -8   4   4      213.74      201.84      9.52 o
  -7   4   4     2913.67     3094.18     56.37 o
  -6   4   4       96.39       98.15      5.90 o
  -5   4   4       57.11       56.02      6.40 o
  -4   4   4     1861.29     1927.37     33.80 o
  -3   4   4      712.95      673.42     11.22 o
  -2   4   4      592.89      611.95     14.81 o
  -1   4   4     6517.29     7058.87    156.45 o
   0   4   4      138.21      118.03      4.36 o
   1   4   4     3096.68     3027.97     48.73 o
   2   4   4       76.06      109.21      6.81 o
   3   4   4       81.11       38.15      5.98 o
   4   4   4     2704.04     2863.46     37.14 o
   5   4   4      596.63      619.40     12.03 o
   6   4   4     1061.11     1080.09     24.14 o
   7   4   4        1.13        0.09      8.99 o
   8   4   4      295.45      302.65     14.90 o
   9   4   4      151.28      171.54     33.74 o
 -13   5   4      293.51      240.30     15.76 o
 -12   5   4       27.78       38.62      9.52 o
 -11   5   4      185.80      236.97     10.03 o
 -10   5   4      311.20      301.45      9.35 o
  -9   5   4      689.96      727.47     16.01 o
  -8   5   4      602.82      641.17     14.49 o
  -7   5   4      103.13       86.80      5.90 o
  -6   5   4     2412.24     2294.82     40.53 o
  -5   5   4     1014.18     1039.90     29.02 o
  -4   5   4      279.19      302.82     34.31 o
  -3   5   4     4655.55     4809.06     76.68 o
  -2   5   4      504.04      406.51     13.60 o
  -1   5   4       12.10       17.31      3.42 o
   0   5   4      184.06      155.83      5.65 o
   1   5   4      104.70      114.08      8.57 o
   2   5   4      771.02      786.15     18.49 o
   3   5   4     1233.21     1276.63     19.60 o
   4   5   4       10.12       16.40      6.32 o
   5   5   4        1.01       17.68      7.18 o
   6   5   4       11.44        8.88      9.85 o
   7   5   4        3.90       15.75      9.18 o
   8   5   4      160.36      190.99     37.22 o
   9   5   4       10.10       50.99     50.13 o
 -13   6   4      145.70      156.37     16.18 o
 -12   6   4        4.59        5.36     10.03 o
 -11   6   4       29.88       46.18      8.59 o
 -10   6   4      322.66      317.24     19.04 o
  -9   6   4      148.88      124.71      7.75 o
  -8   6   4      671.04      701.41     23.68 o
  -7   6   4        3.82       -2.21      8.43 o
  -6   6   4       41.15       71.32      8.38 o
  -5   6   4     3068.92     3232.53    130.09 o
  -4   6   4     1173.93     1124.82     21.23 o
  -3   6   4      120.45      116.70     10.76 o
  -2   6   4     1665.01     1819.21     31.39 o
  -1   6   4      679.14      640.51     14.83 o
   0   6   4      219.87      206.28     11.85 o
   1   6   4      834.68      876.51     16.46 o
   2   6   4        7.95       16.97      5.20 o
   3   6   4       98.81      132.58     11.08 o
   4   6   4      665.22      681.39     18.41 o
   5   6   4      508.77      501.34     15.80 o
   6   6   4      435.28      449.22     28.90 o
   7   6   4       77.88       79.85     12.73 o
   8   6   4       23.92       28.68     26.75 o
 -13   7   4        0.27       -1.79     31.01 o
 -12   7   4      255.98      264.10     13.40 o
 -11   7   4      137.52      138.79     14.66 o
 -10   7   4      147.75      139.33     10.20 o
  -9   7   4      573.03      607.20     17.44 o
  -8   7   4        1.44        1.38      5.56 o
  -7   7   4      681.64      694.80     26.50 o
  -6   7   4      795.83      781.50     22.90 o
  -5   7   4       87.55      132.20      9.55 o
  -4   7   4     1308.39     1311.75     31.82 o
  -3   7   4      454.31      428.25     23.41 o
  -2   7   4      959.89      912.20     21.06 o
  -1   7   4        5.83       13.34      6.28 o
   0   7   4      488.18      504.09     14.84 o
   1   7   4      500.19      531.50     18.93 o
   2   7   4     1389.83     1465.86     23.56 o
   3   7   4      159.75      146.45      8.68 o
   4   7   4      448.22      492.18     14.59 o
   5   7   4      320.55      350.04     22.91 o
   6   7   4      111.19      116.94     17.13 o
   7   7   4      191.81      193.19     28.98 o
 -13   8   4       75.31       68.53     23.26 o
 -12   8   4       44.24       46.85     11.12 o
 -11   8   4      235.64      218.07     11.21 o
 -10   8   4       63.05       67.61      8.26 o
  -9   8   4      319.29      306.23     12.05 o
  -8   8   4       50.86       67.31     14.55 o
  -7   8   4       76.82       48.93     18.32 o
  -6   8   4      454.09      413.64     26.53 o
  -5   8   4      426.04      422.50     25.35 o
  -4   8   4       78.69       88.80     11.47 o
  -3   8   4       13.53        2.80      8.11 o
  -2   8   4      612.83      648.36     12.45 o
  -1   8   4        4.30        8.00      5.48 o
   0   8   4      324.50      358.79     18.54 o
   1   8   4      130.56      145.58     10.22 o
   2   8   4      293.40      322.70     25.58 o
   3   8   4      656.51      616.86     15.30 o
   4   8   4       56.11       75.40     10.27 o
   5   8   4      351.04      408.04     27.31 o
   6   8   4      104.36      133.58     24.10 o
 -12   9   4       94.53      128.35     34.29 o
 -11   9   4        0.72      -12.49     53.42 o
 -10   9   4      123.44      158.40     15.34 o
  -9   9   4      157.18      115.39     21.23 o
  -8   9   4       63.31       63.05     18.55 o
  -7   9   4       47.21       67.12     14.70 o
  -6   9   4      150.49      129.38     10.95 o
  -5   9   4       46.06       32.62      8.90 o
  -4   9   4     1580.66     1675.44     73.16 o
  -3   9   4       41.87       38.92     21.92 o
  -2   9   4       48.95       45.74      7.55 o
  -1   9   4      249.05      271.77      9.31 o
   0   9   4        6.74        9.20      6.26 o
   1   9   4     1345.54     1414.80     24.60 o
   2   9   4        3.33        0.44     10.50 o
   3   9   4      353.51      349.50     14.49 o
   4   9   4      253.16      264.87     19.81 o
   5   9   4       13.36       56.86     22.83 o
 -12  10   4       29.20       30.46     26.12 o
 -11  10   4      123.68      108.32     36.74 o
 -10  10   4       28.44       63.89     22.08 o
  -9  10   4      174.93      226.44     19.99 o
  -8  10   4      102.26       57.11     15.00 o
  -7  10   4       67.72       78.83     18.19 o
  -6  10   4      622.98      709.84     29.64 o
  -5  10   4       17.66       60.44     16.26 o
  -4  10   4      192.86      160.53     10.54 o
  -3  10   4      510.96      582.20     18.33 o
  -2  10   4       29.42       39.04      5.93 o
  -1  10   4      377.05      366.88     10.30 o
   0  10   4      125.97      102.89      8.60 o
   1  10   4      150.13      138.54      9.81 o
   2  10   4      505.89      504.76     39.68 o
   3  10   4        7.83        4.96     16.40 o
   4  10   4       81.55       65.43     19.18 o
 -11  11   4       36.76       17.70     27.38 o
 -10  11   4      136.04      127.88     22.58 o
  -9  11   4       51.92       88.90     25.19 o
  -8  11   4       81.81      129.31     17.30 o
  -7  11   4       20.80       -8.19     20.62 o
  -6  11   4      156.16      142.73     19.47 o
  -5  11   4     1129.02     1141.30     30.98 o
  -4  11   4        4.24        3.31      7.13 o
  -3  11   4      318.87      270.23     12.22 o
  -2  11   4      124.02      151.57     14.92 o
  -1  11   4        5.48       10.52     13.38 o
   0  11   4      340.93      339.44     15.94 o
   1  11   4       26.58       12.20     12.41 o
   2  11   4       96.24      108.37     18.08 o
   3  11   4      187.46      233.70     43.48 o
 -10  12   4       45.07       14.75     28.35 o
  -9  12   4      128.98      110.23     25.33 o
  -8  12   4        5.30       26.67     16.79 o
  -7  12   4      277.05      272.41     20.21 o
  -6  12   4       54.62       50.04     15.67 o
  -5  12   4      132.31      152.98     70.91 o
  -4  12   4      417.81      401.04     31.87 o
  -3  12   4        2.84        9.37     14.50 o
  -2  12   4       89.24      103.39     27.41 o
  -1  12   4       32.23       37.65     18.31 o
   0  12   4       12.96       16.17     16.61 o
   1  12   4      218.73      221.14     30.59 o
  -8  13   4       38.97       97.65     51.15 o
  -7  13   4        8.96       18.40     33.28 o
  -6  13   4      273.65      198.53     32.78 o
  -5  13   4       19.15       23.13     31.09 o
  -4  13   4       91.87       39.07     27.30 o
  -3  13   4       89.71       66.95     29.07 o
  -2  13   4        1.13      -14.73     39.86 o
  -1 -14   5       36.08       37.54     31.01 o
   0 -14   5       71.32       57.57     14.58 o
   1 -14   5       11.56        8.98     19.20 o
   2 -14   5       12.52       15.57     24.12 o
   3 -14   5      117.95      114.23     13.86 o
   4 -14   5       57.16       63.82     27.93 o
   5 -14   5      167.09      164.66     16.29 o
   6 -14   5       24.47       22.45     15.56 o
   7 -14   5       45.64       48.25     25.10 o
   8 -14   5      166.42      123.40     40.74 o
  -3 -13   5       52.47       60.03     40.36 o
  -2 -13   5       56.06       41.63     14.32 o
  -1 -13   5        2.47        0.99     18.50 o
   0 -13   5       42.02       25.94     22.30 o
   1 -13   5      104.28       88.89     15.43 o
   2 -13   5        1.75      -10.67     16.03 o
   3 -13   5      264.03      257.04     19.95 o
   4 -13   5      125.43       87.56     14.47 o
   5 -13   5      101.62       81.90     13.32 o
   6 -13   5      328.83      326.31     20.10 o
   7 -13   5        6.04       36.21     13.60 o
   8 -13   5      122.81      159.12     17.20 o
   9 -13   5      142.81      138.14     47.85 o
  -4 -12   5       65.62       74.20     17.74 o
  -3 -12   5       25.84       32.31     12.66 o
  -2 -12   5       17.47       38.13     11.02 o
  -1 -12   5      344.78      311.77     19.74 o
   0 -12   5        0.44       18.61     12.75 o
   1 -12   5      183.43      223.09     15.21 o
   2 -12   5       68.91       91.84     22.83 o
   3 -12   5       40.93       40.20      7.56 o
   4 -12   5      960.27      969.03     39.51 o
   5 -12   5       10.42        6.58     10.09 o
   6 -12   5      327.78      324.80     15.10 o
   7 -12   5      323.04      321.49     19.08 o
   8 -12   5        8.63       -1.98     19.81 o
   9 -12   5      114.39      136.52     14.80 o
  10 -12   5       70.07       64.34     26.02 o
  -6 -11   5       50.24       16.57     51.57 o
  -5 -11   5      104.78      100.64     25.02 o
  -4 -11   5       20.99       42.79     19.30 o
  -3 -11   5      271.54      288.38     15.92 o
  -2 -11   5      126.81      123.12     13.03 o
  -1 -11   5      172.24      147.56     27.22 o
   0 -11   5      407.80      365.20     38.72 o
   1 -11   5        5.13       13.64     13.26 o
   2 -11   5       94.68       77.22      7.75 o
   3 -11   5      822.45      784.09     23.15 o
   4 -11   5      149.46      145.37     12.48 o
   5 -11   5      752.53      734.85     20.99 o
   6 -11   5        7.03        0.29      9.49 o
   7 -11   5        1.85        4.71     12.25 o
   8 -11   5      288.62      269.94     20.60 o
   9 -11   5        2.40       17.05     16.48 o
  10 -11   5      137.18      119.54     15.94 o
  11 -11   5       24.20       52.56     76.25 o
  -7 -10   5      169.31       85.71     54.77 o
  -6 -10   5        6.91       23.49     14.97 o
  -5 -10   5      300.18      315.28     23.93 o
  -4 -10   5      358.41      376.13     18.40 o
  -3 -10   5        0.17       -0.97     14.23 o
  -2 -10   5      404.95      457.99     23.80 o
  -1 -10   5      108.79      120.85      9.41 o
   0 -10   5      308.94      325.42     10.30 o
   1 -10   5      638.19      625.43     16.29 o
   2 -10   5       54.24       35.39     16.54 o
   3 -10   5      498.86      531.55     18.28 o
   4 -10   5      453.76      390.42     13.06 o
   5 -10   5      146.60      132.79      8.95 o
   6 -10   5     1097.15     1124.57     64.61 o
   7 -10   5        7.50       20.17      5.98 o
   8 -10   5       71.60       70.99      7.58 o
   9 -10   5      352.78      352.25     14.62 o
  10 -10   5        4.22      -12.03     20.56 o
  11 -10   5      241.26      264.14     42.63 o
  12 -10   5       42.92       74.02     29.18 o
  -8  -9   5        7.45       69.88     55.19 o
  -7  -9   5      255.81      213.69     28.26 o
  -6  -9   5      416.43      397.81     25.97 o
  -5  -9   5       38.35       44.69      9.44 o
  -4  -9   5      632.35      643.50     22.94 o
  -3  -9   5      250.74      250.99     12.58 o
  -2  -9   5      157.08      129.65      7.66 o
  -1  -9   5     1455.72     1541.88     32.26 o
   0  -9   5       16.96        3.92      5.41 o
   1  -9   5      177.60      142.29     13.97 o
   2  -9   5      375.14      327.52     11.11 o
   3  -9   5      109.90      110.79     14.29 o
   4  -9   5     4173.16     4447.73     74.77 o
   5  -9   5       47.03       28.01      5.48 o
   6  -9   5      741.30      685.72     21.36 o
   7  -9   5      740.33      680.26     15.42 o
   8  -9   5       63.85      101.84      7.36 o
   9  -9   5      386.85      383.04     11.74 o
  10  -9   5      142.39      157.35     14.02 o
  11  -9   5       27.58        7.04     15.84 o
  12  -9   5      234.98      214.34     23.99 o
  -8  -8   5      258.05      186.50     28.53 o
  -7  -8   5        3.88       18.69     19.04 o
  -6  -8   5      353.14      381.82     17.15 o
  -5  -8   5      544.72      596.67     15.10 o
  -4  -8   5      228.67      202.31     12.51 o
  -3  -8   5      832.09      909.53     22.37 o
  -2  -8   5       25.14       34.96      6.98 o
  -1  -8   5       56.09       38.36      6.55 o
   0  -8   5     2762.41     2778.27     53.88 o
   1  -8   5      328.09      279.31     19.21 o
   2  -8   5     2779.51     2871.40     47.46 o
   3  -8   5     1729.68     1581.81     30.75 o
   4  -8   5     1092.73     1131.19     18.86 o
   5  -8   5     4265.42     4135.39     53.83 o
   6  -8   5        0.21       12.80      5.75 o
   7  -8   5      472.04      446.10     11.30 o
   8  -8   5      237.08      230.94     10.98 o
   9  -8   5        8.56       27.08     10.25 o
  10  -8   5      382.10      446.44     20.96 o
  11  -8   5       44.74       29.92     11.94 o
  12  -8   5       45.77       32.86     18.83 o
  -9  -7   5       52.93       50.69     19.94 o
  -8  -7   5      108.13      107.69     15.32 o
  -7  -7   5      906.12      914.98     26.58 o
  -6  -7   5        7.03        3.26      8.28 o
  -5  -7   5      339.80      365.22     13.34 o
  -4  -7   5      589.58      646.59     42.62 o
  -3  -7   5       54.38       64.25      4.64 o
  -2  -7   5     2903.89     3279.25     40.74 o
  -1  -7   5        5.83        4.19      5.19 o
   0  -7   5      189.09      176.69      7.65 o
   1  -7   5     2845.76     2612.64     50.17 o
   2  -7   5       96.03       55.61      8.45 o
   3  -7   5     5745.23     5659.95     69.50 o
   4  -7   5     1144.65     1047.82     18.72 o
   5  -7   5     1145.44     1077.86     18.26 o
   6  -7   5     1958.48     1822.97     25.49 o
   7  -7   5       15.21       30.32      5.00 o
   8  -7   5        0.57       -0.91      6.75 o
   9  -7   5      209.35      225.31     11.06 o
  10  -7   5       14.94        4.78     13.03 o
  11  -7   5      157.90      168.05     19.92 o
  12  -7   5       24.30       31.05     14.51 o
 -10  -6   5        2.45       19.75     26.64 o
  -9  -6   5      448.98      483.07     34.52 o
  -8  -6   5       76.04       80.24     13.21 o
  -7  -6   5      188.53      164.60     14.15 o
  -6  -6   5     1120.46     1189.48     20.72 o
  -5  -6   5      107.33      135.30     15.09 o
  -4  -6   5     2983.05     3031.26     45.55 o
  -3  -6   5       27.93       61.26      5.40 o
  -2  -6   5       75.48       89.58      9.14 o
  -1  -6   5     2997.23     3381.67     50.31 o
   0  -6   5       14.64       44.81      7.84 o
   1  -6   5     4458.08     3974.47     52.61 o
   2  -6   5     1338.33     1180.65     18.01 o
   3  -6   5     3024.63     2766.43     36.15 o
   4  -6   5     1401.47     1341.01     21.27 o
   5  -6   5       71.31       65.26      5.89 o
   6  -6   5      508.66      463.01     10.50 o
   7  -6   5       23.48       26.28      6.31 o
   8  -6   5       21.72       48.40      7.22 o
   9  -6   5      543.68      566.47     33.50 o
  10  -6   5       27.82       31.12     15.44 o
  11  -6   5       11.17        0.19     13.37 o
  12  -6   5      151.35      161.65     24.30 o
 -10  -5   5      109.02      102.85     18.22 o
  -9  -5   5       99.00       98.47     15.65 o
  -8  -5   5      874.96      894.78     25.55 o
  -7  -5   5       24.11       12.70      6.11 o
  -6  -5   5     1280.68     1356.15     41.74 o
  -5  -5   5      485.57      499.94     19.16 o
  -4  -5   5       25.39       26.03      3.89 o
  -3  -5   5     4083.10     4407.79     57.06 o
  -2  -5   5     1071.09     1505.61     23.36 o
  -1  -5   5      406.31      365.08      9.16 o
   0  -5   5     1887.69     1811.72     27.70 o
   1  -5   5       10.63       22.44      6.18 o
   2  -5   5     1414.43     1163.99     21.35 o
   3  -5   5      854.48      823.47     13.25 o
   4  -5   5     1481.03     1434.01     21.02 o
   5  -5   5     2090.24     2166.15     28.72 o
   6  -5   5      251.89      280.01      7.57 o
   7  -5   5      319.99      351.41     11.67 o
   8  -5   5      235.38      201.15      9.33 o
   9  -5   5      361.14      369.63     18.03 o
  10  -5   5      432.60      453.04     18.17 o
  11  -5   5      318.58      304.97     20.87 o
  12  -5   5       17.72       19.64     18.28 o
 -11  -4   5       12.02       -7.53     30.44 o
 -10  -4   5      246.66      263.62     34.17 o
  -9  -4   5        6.57      -10.02     18.63 o
  -8  -4   5      636.68      608.72     21.54 o
  -7  -4   5     1684.53     1821.46     40.38 o
  -6  -4   5      400.11      391.85     17.59 o
  -5  -4   5     3173.98     3284.77     46.00 o
  -4  -4   5     1493.65     1889.38     30.99 o
  -3  -4   5      415.28      435.50     11.84 o
  -2  -4   5     1535.48     1632.15     23.80 o
  -1  -4   5       23.96       35.79      3.24 o
   0  -4   5      527.17      510.63     16.25 o
   1  -4   5     1128.63      930.86     15.52 o
   2  -4   5     1336.96     1203.32     27.50 o
   3  -4   5     6512.43     6287.89     72.28 o
   4  -4   5     1026.57     1099.79     20.88 o
   5  -4   5      215.45      171.82     17.66 o
   6  -4   5     1357.57     1368.08     22.78 o
   7  -4   5      915.84      946.57     16.49 o
   8  -4   5      115.51      163.00     11.46 o
   9  -4   5      466.54      491.89     17.28 o
  10  -4   5       13.43       12.77      9.44 o
  11  -4   5      181.95      174.93     24.84 o
  12  -4   5       78.07       51.77     17.63 o
 -12  -3   5      191.66      343.68     51.82 o
 -11  -3   5       71.47       57.35     24.25 o
 -10  -3   5       29.25       24.11     17.12 o
  -9  -3   5     2125.72     2224.67     85.84 o
  -8  -3   5      167.47      170.98     14.31 o
  -7  -3   5     1543.35     1628.58     40.84 o
  -6  -3   5      606.70      594.62     13.42 o
  -5  -3   5       62.91       48.30      4.11 o
  -4  -3   5     1880.96     1691.56     23.99 o
  -3  -3   5     1957.21     2012.00     32.30 o
  -2  -3   5       44.44       43.13      3.65 o
  -1  -3   5     2860.79     3078.20     40.39 o
   0  -3   5       60.03       57.44      4.17 o
   1  -3   5       37.67       19.98      8.09 o
   2  -3   5     4534.46     3929.29     74.36 o
   3  -3   5       90.80      107.26      6.29 o
   4  -3   5     1759.48     1767.70     23.42 o
   5  -3   5      373.93      313.16     15.31 o
   6  -3   5      143.03      196.41     11.40 o
   7  -3   5       87.79       54.88      6.37 o
   8  -3   5     1679.41     1743.58     30.74 o
   9  -3   5      412.61      386.95     19.37 o
  10  -3   5       92.49       95.84     10.10 o
  11  -3   5       11.38        7.07     14.30 o
  12  -3   5       54.83       37.62     21.64 o
 -12  -2   5        1.35      -29.71     45.92 o
 -11  -2   5      395.91      408.72     44.72 o
 -10  -2   5      332.97      318.45     21.44 o
  -9  -2   5      589.79      581.41     25.18 o
  -8  -2   5      893.78      836.61     35.69 o
  -7  -2   5      237.24      222.12      6.80 o
  -6  -2   5      292.36      244.21     16.95 o
  -5  -2   5     1575.28     1574.66     22.17 o
  -4  -2   5       31.63       46.40      5.84 o
  -3  -2   5     3115.36     3266.87     49.62 o
  -2  -2   5     3986.43     4262.80     86.26 o
  -1  -2   5        9.30        4.22      3.76 o
   0  -2   5       60.28       66.41      4.09 o
   1  -2   5     9499.23     8133.89    176.71 o
   2  -2   5    11494.64    10430.78    109.66 o
   3  -2   5     6412.12     6949.30     93.98 o
   4  -2   5       19.00       12.61      4.56 o
   5  -2   5      644.40      657.15     14.54 o
   6  -2   5     1977.72     1948.02     27.69 o
   7  -2   5       66.46       94.00      7.03 o
   8  -2   5      704.44      701.70     52.25 o
   9  -2   5       22.48       33.40      7.72 o
  10  -2   5      314.11      294.68     19.10 o
  11  -2   5      203.02      221.66     19.41 o
  12  -2   5        1.22       25.98     39.43 o
 -12  -1   5      152.39      171.71     28.31 o
 -11  -1   5       21.03       34.07     17.19 o
 -10  -1   5      584.05      599.37     17.27 o
  -9  -1   5      116.78       95.88     14.42 o
  -8  -1   5     1661.03     1797.84     81.14 o
  -7  -1   5       28.92       30.13      7.44 o
  -6  -1   5      782.39      818.70     33.40 o
  -5  -1   5     1569.68     1500.66     27.41 o
  -4  -1   5      887.51      995.11     28.93 o
  -3  -1   5     1434.88     1329.26     20.94 o
  -2  -1   5     1897.30     1784.93     29.78 o
  -1  -1   5     1851.98     2155.72     65.32 o
   0  -1   5    13598.10    12588.10    189.28 o
   1  -1   5      919.36      848.85     14.74 o
   2  -1   5       24.20       33.01      4.82 o
   3  -1   5     6401.06     6619.47     88.66 o
   4  -1   5     3413.15     3470.86     64.03 o
   5  -1   5        0.68       -0.06      5.77 o
   6  -1   5     1075.88     1033.83     26.59 o
   7  -1   5     1471.22     1497.87     33.45 o
   8  -1   5       29.31       39.11      6.39 o
   9  -1   5      672.11      692.49     21.48 o
  10  -1   5        7.37       21.95     14.77 o
  11  -1   5      117.29      133.20     16.74 o
 -13   0   5       15.51       60.92     50.22 o
 -12   0   5      304.30      349.12     44.74 o
 -11   0   5       84.03       79.52     13.73 o
 -10   0   5       29.44       28.62      7.08 o
  -9   0   5      432.15      414.73     16.43 o
  -8   0   5       77.67       77.16      5.90 o
  -7   0   5      872.40      792.25     17.36 o
  -6   0   5      115.64      159.68      7.16 o
  -5   0   5       86.95       95.88      9.47 o
  -4   0   5     4090.45     4798.00    124.97 o
  -3   0   5     4157.26     6445.76    107.88 o
  -2   0   5     1044.25     1380.64     31.96 o
  -1   0   5        1.81        3.33      4.43 o
   0   0   5      466.54      483.28     11.93 o
   1   0   5     1327.55     1284.84     21.45 o
   2   0   5     6518.24     6261.33     98.96 o
   3   0   5     2314.27     2558.59     36.67 o
   4   0   5      151.54      139.41      5.48 o
   5   0   5     2025.41     1902.03     29.87 o
   6   0   5      138.44      134.43      6.10 o
   7   0   5      389.93      359.22     17.37 o
   8   0   5     1051.64     1164.03     42.85 o
   9   0   5      406.05      446.47     19.88 o
  10   0   5      446.48      435.64     18.22 o
  11   0   5        0.84       -8.21     32.79 o
 -13   1   5       87.78      110.58     39.35 o
 -12   1   5        1.45        9.53      9.77 o
 -11   1   5      139.34      152.70      9.27 o
 -10   1   5       19.41       18.67      8.59 o
  -9   1   5      238.43      214.09      8.00 o
  -8   1   5      844.71      890.07     26.37 o
  -7   1   5     2219.07     2209.46     33.87 o
  -6   1   5      354.83      408.46     23.51 o
  -5   1   5     1447.16     1611.88     30.67 o
  -4   1   5       98.56       88.99      9.14 o
  -3   1   5      858.45      984.68     35.79 o
  -2   1   5     7163.81     7453.14    169.96 o
  -1   1   5     1336.06     1257.00     20.36 o
   0   1   5      151.67      132.68      4.44 o
   1   1   5      312.32      210.54      6.81 o
   2   1   5      104.52       96.97      3.88 o
   3   1   5     3337.53     3401.84     45.37 o
   4   1   5     1293.35     1284.77     18.95 o
   5   1   5     1877.37     1792.95     29.16 o
   6   1   5     1404.84     1539.61     27.44 o
   7   1   5       79.36      108.85      8.94 o
   8   1   5     1021.47     1025.59     36.11 o
   9   1   5       64.60       79.27     13.06 o
  10   1   5      135.42      134.82     14.31 o
  11   1   5      191.25      282.73     50.30 o
 -13   2   5      188.28      143.61     24.35 o
 -12   2   5      202.71      213.51     15.00 o
 -11   2   5        0.18       -4.95     24.60 o
 -10   2   5      266.65      257.08     13.31 o
  -9   2   5     1333.69     1376.63     21.91 o
  -8   2   5      739.52      747.83     13.57 o
  -7   2   5       79.18      102.19      4.97 o
  -6   2   5     1960.64     2007.54     33.54 o
  -5   2   5       15.14       30.09      6.15 o
  -4   2   5     3061.54     3522.74     58.89 o
  -3   2   5      404.93      512.65     12.68 o
  -2   2   5      360.41      323.17     14.14 o
  -1   2   5      545.45      481.13     11.02 o
   0   2   5       81.30       87.12      3.75 o
   1   2   5     1526.90     1423.58     22.88 o
   2   2   5     3060.58     2852.02     44.25 o
   3   2   5     1103.20     1200.85     18.08 o
   4   2   5     7082.82     7532.57     84.29 o
   5   2   5      107.10       79.16     14.72 o
   6   2   5     1784.47     1878.07     27.54 o
   7   2   5     1023.90     1105.76     19.81 o
   8   2   5        8.57        8.67      7.77 o
   9   2   5      579.08      585.30     22.68 o
  10   2   5       15.96       62.47     26.79 o
 -13   3   5       18.09       35.81     13.82 o
 -12   3   5      345.83      368.82     18.12 o
 -11   3   5      291.60      284.87     18.37 o
 -10   3   5      120.27      145.41      8.43 o
  -9   3   5      199.56      170.55     12.47 o
  -8   3   5     1503.96     1593.08     26.71 o
  -7   3   5       79.13       91.94      4.72 o
  -6   3   5     1106.19     1335.15     30.75 o
  -5   3   5        0.45       25.75      4.30 o
  -4   3   5      625.31      691.10     25.56 o
  -3   3   5     1541.47     1722.01     49.64 o
  -2   3   5       18.84       25.34      3.43 o
  -1   3   5     1802.05     1575.39     24.86 o
   0   3   5      144.99      138.83      4.59 o
   1   3   5      196.09      189.99     13.72 o
   2   3   5     8034.29     8020.62    166.84 o
   3   3   5      495.79      496.81      9.98 o
   4   3   5      520.92      476.57     13.86 o
   5   3   5     3771.14     4374.22     91.27 o
   6   3   5      581.47      592.94     31.55 o
   7   3   5      850.08      953.58     19.03 o
   8   3   5      207.05      199.33     11.31 o
   9   3   5       59.96       58.69     13.56 o
  10   3   5      240.66      345.04     59.15 o
 -13   4   5      196.34      177.96     23.59 o
 -12   4   5        1.18       -5.97     24.01 o
 -11   4   5      105.26      109.66      8.26 o
 -10   4   5      133.64      116.25      7.84 o
  -9   4   5        7.08        9.42      4.89 o
  -8   4   5      360.77      391.57     13.57 o
  -7   4   5     1813.35     1819.10     29.91 o
  -6   4   5       48.92       51.54      5.81 o
  -5   4   5     2712.41     2856.04     54.52 o
  -4   4   5      547.34      717.80     26.37 o
  -3   4   5     2938.64     2996.79     61.40 o
  -2   4   5     1369.42     1634.81     68.20 o
  -1   4   5       20.09        9.01      4.02 o
   0   4   5     2207.35     2155.92     35.48 o
   1   4   5      460.14      351.06      8.29 o
   2   4   5     1356.37     1304.40     22.43 o
   3   4   5     7593.96     7947.40     92.89 o
   4   4   5      400.33      362.57      9.01 o
   5   4   5      489.63      445.17     10.86 o
   6   4   5      154.98      171.74     15.29 o
   7   4   5        2.80       19.60     14.98 o
   8   4   5      524.26      545.55     27.52 o
   9   4   5       19.88       15.82     32.38 o
 -13   5   5       17.64       26.81     19.21 o
 -12   5   5      266.49      279.49     13.31 o
 -11   5   5       16.98       10.19      7.33 o
 -10   5   5      113.81      110.35      7.25 o
  -9   5   5      997.65     1031.94     17.86 o
  -8   5   5      208.31      190.73      8.00 o
  -7   5   5      900.48      965.56     22.33 o
  -6   5   5     1316.89     1400.75     25.53 o
  -5   5   5      339.25      383.76     11.17 o
  -4   5   5     1972.12     2343.61     37.99 o
  -3   5   5      471.05      498.75     19.21 o
  -2   5   5     1459.97     1466.47     25.49 o
  -1   5   5      136.30      151.15      5.29 o
   0   5   5        6.67        6.49      3.69 o
   1   5   5     3241.37     3332.40     67.48 o
   2   5   5      524.45      482.16     10.13 o
   3   5   5      178.70      131.94      6.52 o
   4   5   5      226.62      265.18     10.13 o
   5   5   5       21.44       26.80      6.58 o
   6   5   5      799.57      860.74     30.37 o
   7   5   5      344.35      362.34     22.57 o
   8   5   5       17.70       19.28     23.80 o
 -13   6   5        2.18        7.97     12.72 o
 -12   6   5       37.97       28.64      9.61 o
 -11   6   5      562.96      613.02     15.34 o
 -10   6   5       50.74       43.71      6.66 o
  -9   6   5      184.21      220.26      8.34 o
  -8   6   5     1262.62     1271.81     25.78 o
  -7   6   5        0.70       -2.71     11.12 o
  -6   6   5     4047.57     4423.57     72.65 o
  -5   6   5      657.54      676.64     12.94 o
  -4   6   5      587.46      614.73     16.10 o
  -3   6   5     2033.21     2635.61     43.85 o
  -2   6   5       67.11       58.44      4.34 o
  -1   6   5      533.79      572.17      9.91 o
   0   6   5      134.68      122.39      7.33 o
   1   6   5       19.65       17.46      7.67 o
   2   6   5     2652.96     2655.99     40.53 o
   3   6   5        0.13       12.86      9.45 o
   4   6   5      175.09      142.85     18.33 o
   5   6   5      807.94      833.44     27.03 o
   6   6   5        0.00       -2.01     14.30 o
   7   6   5      403.87      430.78     19.10 o
   8   6   5      112.15      140.80     50.89 o
 -13   7   5       91.35       82.23     23.76 o
 -12   7   5       52.23       55.15     11.63 o
 -11   7   5       53.29       76.32      9.86 o
 -10   7   5      695.25      655.31     16.09 o
  -9   7   5        0.79       -1.17     14.07 o
  -8   7   5     1031.26     1076.02     22.75 o
  -7   7   5     1178.94     1269.14     30.15 o
  -6   7   5       50.67       46.63      7.95 o
  -5   7   5     3404.45     4013.21     76.61 o
  -4   7   5       12.65        7.71      5.17 o
  -3   7   5      969.50      998.09     19.84 o
  -2   7   5      430.93      479.30     20.18 o
  -1   7   5        1.63        5.01      7.05 o
   0   7   5     1324.97     1322.74     19.71 o
   1   7   5       20.85       19.00      5.42 o
   2   7   5      231.45      170.30     11.36 o
   3   7   5     1096.17     1075.49     21.80 o
   4   7   5       33.42       35.97      9.23 o
   5   7   5      322.65      316.55     15.18 o
   6   7   5      144.30      148.41     13.26 o
   7   7   5        0.25       12.72     45.42 o
 -12   8   5      372.43      370.64     23.93 o
 -11   8   5       65.22       56.38      9.44 o
 -10   8   5      379.56      387.28     15.76 o
  -9   8   5      411.94      413.83     23.68 o
  -8   8   5        1.44       -6.90     11.96 o
  -7   8   5     1589.55     1697.00     98.23 o
  -6   8   5      184.27      179.84     18.71 o
  -5   8   5      254.25      297.70     11.88 o
  -4   8   5      914.71     1018.63     21.87 o
  -3   8   5      224.53      189.53     12.61 o
  -2   8   5      586.68      674.76     16.91 o
  -1   8   5       45.47       31.50      7.99 o
   0   8   5        0.91      -10.06     14.53 o
   1   8   5      592.01      582.83     21.70 o
   2   8   5      345.90      356.27     17.53 o
   3   8   5      221.28      222.90     16.87 o
   4   8   5      363.97      378.60     16.84 o
   5   8   5        4.08       11.49     12.09 o
   6   8   5      106.82      104.49     43.65 o
 -12   9   5        8.03       -1.90     32.27 o
 -11   9   5      461.91      445.36     29.24 o
 -10   9   5       70.08       79.45     12.13 o
  -9   9   5      498.22      554.04     64.46 o
  -8   9   5      531.84      613.48     59.11 o
  -7   9   5       65.56       55.47     18.89 o
  -6   9   5      831.53      855.12     21.96 o
  -5   9   5      352.75      353.03     16.48 o
  -4   9   5      107.21      140.39     10.16 o
  -3   9   5      757.05      837.39     21.08 o
  -2   9   5        2.41       18.49      5.85 o
  -1   9   5      345.83      378.95     11.78 o
   0   9   5      169.36      136.03      9.58 o
   1   9   5        0.08       12.35      9.66 o
   2   9   5      703.08      629.16     32.31 o
   3   9   5       74.22       51.86     13.11 o
   4   9   5       75.86       76.32     13.16 o
   5   9   5       20.87        6.32     48.79 o
 -11  10   5       36.65       51.30     34.80 o
 -10  10   5      351.29      354.54     31.43 o
  -9  10   5        9.18       -2.96     39.86 o
  -8  10   5      239.16      241.37     37.04 o
  -7  10   5       14.92        6.66     25.21 o
  -6  10   5      142.27      176.08     14.01 o
  -5  10   5     1100.89     1152.41     31.02 o
  -4  10   5       75.53       90.11     13.86 o
  -3  10   5      391.00      444.90     20.28 o
  -2  10   5      150.19      140.69     18.66 o
  -1  10   5        9.62       10.12      7.64 o
   0  10   5      325.14      310.32     15.22 o
   1  10   5      127.71      146.03     16.46 o
   2  10   5       17.60        6.99     13.15 o
   3  10   5      140.52       95.32     15.84 o
 -10  11   5      123.33      169.20     30.42 o
  -9  11   5       43.74       43.35     20.85 o
  -8  11   5        5.87       26.40     16.58 o
  -7  11   5      481.55      497.21     33.98 o
  -6  11   5      142.32      170.32     15.29 o
  -5  11   5       23.04       73.03     17.23 o
  -4  11   5      398.49      419.33     13.62 o
  -3  11   5       20.21       27.56      9.91 o
  -2  11   5      158.60      195.54     14.35 o
  -1  11   5      100.52       86.60     12.21 o
   0  11   5        8.55       25.06     15.03 o
   1  11   5      103.65       77.05     21.82 o
   2  11   5       52.71       88.72     22.24 o
  -9  12   5      145.38      228.38     77.54 o
  -8  12   5      167.48      177.87     24.22 o
  -7  12   5        0.15       16.07     22.58 o
  -6  12   5      280.16      255.07     43.00 o
  -5  12   5       95.24       45.88     55.94 o
  -4  12   5       23.45       44.01     17.16 o
  -3  12   5      123.07      104.24     21.55 o
  -2  12   5        7.29       47.95     20.81 o
  -1  12   5       43.87       65.72     29.36 o
   0  12   5       35.95       55.06     44.70 o
  -7  13   5       54.16       60.25     44.49 o
  -6  13   5        3.32       -2.62     42.97 o
  -5  13   5       44.67       18.83     31.01 o
  -4  13   5       99.88       80.03     51.31 o
  -1 -14   6       19.73       19.69     32.78 o
   0 -14   6        2.28       18.16     20.36 o
   1 -14   6       70.50       60.83     18.43 o
   2 -14   6        0.03       29.55     15.68 o
   3 -14   6      124.59      147.19     23.17 o
   4 -14   6       98.88      108.98     17.02 o
   5 -14   6        9.90       33.39     24.78 o
   6 -14   6      169.84      154.15     20.37 o
   7 -14   6       18.84       22.03     28.77 o
   8 -14   6       34.66      124.54    140.03 o
  -3 -13   6       39.88       63.94     40.44 o
  -2 -13   6        1.91      -10.57     26.71 o
  -1 -13   6      274.95      262.74     31.26 o
   0 -13   6        6.80      -11.77     18.66 o
   1 -13   6       19.41       25.90     20.10 o
   2 -13   6      193.23      180.17     14.69 o
   3 -13   6        3.21        8.95     16.19 o
   4 -13   6      322.19      339.39     16.39 o
   5 -13   6      106.73      107.76     16.35 o
   6 -13   6        2.83       17.99     25.49 o
   7 -13   6      324.72      322.35     24.66 o
   8 -13   6       27.17       49.18     19.86 o
   9 -13   6       66.84      121.31     24.59 o
  -4 -12   6       16.83       20.08     22.98 o
  -3 -12   6      274.56      259.32     24.17 o
  -2 -12   6       88.09       70.01     32.53 o
  -1 -12   6       11.74       31.31     10.87 o
   0 -12   6      512.63      485.06     16.90 o
   1 -12   6        6.83       21.36     10.06 o
   2 -12   6      205.07      163.75     13.60 o
   3 -12   6      206.61      206.86     12.69 o
   4 -12   6       21.87       16.63     14.21 o
   5 -12   6      635.28      552.73     31.57 o
   6 -12   6       42.89       35.16     11.89 o
   7 -12   6      120.80      103.65     11.60 o
   8 -12   6      122.53      132.88     18.55 o
   9 -12   6       78.36       87.07     30.02 o
  10 -12   6       58.53      102.65     19.96 o
  -6 -11   6        8.87       26.23     40.28 o
  -5 -11   6       95.73       84.24     13.42 o
  -4 -11   6      177.19      152.52     11.28 o
  -3 -11   6        0.32        7.77     10.26 o
  -2 -11   6      521.59      491.43     25.07 o
  -1 -11   6      135.98      118.69     11.48 o
   0 -11   6      108.11       98.57      8.82 o
   1 -11   6      177.56      138.74     19.03 o
   2 -11   6       75.00       67.65     12.01 o
   3 -11   6      198.84      153.60     19.00 o
   4 -11   6       90.06      107.88     15.60 o
   5 -11   6       25.94        6.99      8.13 o
   6 -11   6      221.44      229.13     27.41 o
   7 -11   6       45.90       43.23      5.70 o
   8 -11   6       63.58       75.40      8.19 o
   9 -11   6      173.15      193.60     15.11 o
  10 -11   6       24.68       42.85     38.41 o
  11 -11   6       64.08       90.32     25.20 o
  -7 -10   6       72.46       -4.60     43.23 o
  -6 -10   6      315.76      329.11    163.74 o
  -5 -10   6       88.61      101.48     14.27 o
  -4 -10   6      272.23      289.73     17.36 o
  -3 -10   6      260.88      214.53     23.23 o
  -2 -10   6        2.02       38.20      8.22 o
  -1 -10   6      932.75      992.33     24.82 o
   0 -10   6      356.38      378.25     12.39 o
   1 -10   6        2.44        8.48      6.51 o
   2 -10   6        4.00        2.32     13.59 o
   3 -10   6        1.38      -11.09     11.09 o
   4 -10   6      361.60      297.94      9.77 o
   5 -10   6      699.25      689.57     15.33 o
   6 -10   6        4.65       16.96      8.27 o
   7 -10   6      553.55      540.43     14.63 o
   8 -10   6      277.46      257.31     14.71 o
   9 -10   6       62.52       66.01     15.95 o
  10 -10   6      187.15      209.78     19.66 o
  11 -10   6       38.96       46.72     31.30 o
  -8  -9   6      294.73      357.22     64.21 o
  -7  -9   6       65.32       66.33     16.50 o
  -6  -9   6      159.32      181.07     27.23 o
  -5  -9   6      219.90      185.41     11.67 o
  -4  -9   6        4.96       -6.31     14.24 o
  -3  -9   6      870.29      850.36     23.12 o
  -2  -9   6      149.17      158.47      7.95 o
  -1  -9   6       28.24       56.63      6.01 o
   0  -9   6        0.64        3.13      5.28 o
   1  -9   6        5.11        8.19     11.86 o
   2  -9   6      877.48      826.12     24.32 o
   3  -9   6      159.93      176.71      7.70 o
   4  -9   6      242.83      256.17      9.54 o
   5  -9   6      320.67      290.50     10.56 o
   6  -9   6      985.63      933.11     23.85 o
   7  -9   6      301.71      377.36     13.38 o
   8  -9   6      361.16      358.12     16.30 o
   9  -9   6      374.65      357.87     16.01 o
  10  -9   6       35.60       31.69     11.88 o
  11  -9   6      185.33      200.86     19.55 o
  12  -9   6       12.50       61.79     35.10 o
  -9  -8   6       36.42      136.00     46.93 o
  -8  -8   6       32.71       46.78     17.18 o
  -7  -8   6      332.10      321.33     14.97 o
  -6  -8   6       54.52       34.41      8.70 o
  -5  -8   6      423.28      398.84     12.38 o
  -4  -8   6       27.97       17.23      9.10 o
  -3  -8   6        0.05        8.81      6.11 o
  -2  -8   6      446.13      443.31     23.90 o
  -1  -8   6      671.55      734.88     14.47 o
   0  -8   6      342.15      391.65      9.37 o
   1  -8   6      104.99       75.20      8.75 o
   2  -8   6      799.40      758.51     15.85 o
   3  -8   6       98.02       79.05     13.25 o
   4  -8   6      738.62      670.55     12.29 o
   5  -8   6      505.46      512.62     14.99 o
   6  -8   6      967.60      913.90     17.93 o
   7  -8   6      594.74      571.33     14.28 o
   8  -8   6      306.78      369.18     11.35 o
   9  -8   6      445.69      435.66     13.06 o
  10  -8   6      198.84      167.51     12.82 o
  11  -8   6      134.43      141.49     22.21 o
  12  -8   6      153.97      126.22     21.81 o
  -9  -7   6       74.73       25.46     26.66 o
  -8  -7   6      183.08      184.70     11.47 o
  -7  -7   6      148.42      139.08     16.75 o
  -6  -7   6       63.58       79.26      9.37 o
  -5  -7   6      206.64      177.82      9.13 o
  -4  -7   6      199.94      203.61      7.43 o
  -3  -7   6     1224.50     1201.10     17.01 o
  -2  -7   6      129.82      343.51     17.51 o
  -1  -7   6      202.40      242.75      7.69 o
   0  -7   6     1164.30     1131.02     19.54 o
   1  -7   6      570.49      539.61     13.13 o
   2  -7   6      655.38      654.31     11.27 o
   3  -7   6      810.00      810.02     14.01 o
   4  -7   6      112.07      132.57      7.23 o
   5  -7   6     2144.48     2150.44     33.62 o
   6  -7   6       16.51       32.90      8.61 o
   7  -7   6      249.30      221.53      9.71 o
   8  -7   6      745.63      743.99     17.00 o
   9  -7   6       58.23       62.45      8.36 o
  10  -7   6      201.87      206.29     12.56 o
  11  -7   6       48.98       42.68     14.20 o
  12  -7   6       10.47       10.08     21.57 o
 -10  -6   6      119.13       76.02     27.80 o
  -9  -6   6        3.32       19.02     25.59 o
  -8  -6   6      164.07      158.14     11.21 o
  -7  -6   6      220.18      213.48      9.51 o
  -6  -6   6      108.63      113.67      8.32 o
  -5  -6   6      174.55      166.75     10.55 o
  -4  -6   6      323.08      290.58      9.87 o
  -3  -6   6     1089.84     1125.43     19.77 o
  -2  -6   6     3090.24     3047.11     40.72 o
  -1  -6   6      405.96      430.51     10.34 o
   0  -6   6        8.67        4.15      5.14 o
   1  -6   6     3558.44     3351.71     47.48 o
   2  -6   6      429.84      388.29      9.63 o
   3  -6   6     3837.76     3607.40     42.02 o
   4  -6   6      578.65      506.89      9.92 o
   5  -6   6      120.38      101.91      7.25 o
   6  -6   6     3330.47     3326.81     39.25 o
   7  -6   6       52.19       79.76      5.57 o
   8  -6   6     1087.27      996.82     26.76 o
   9  -6   6      621.77      633.40     20.43 o
  10  -6   6        1.86        4.59     17.25 o
  11  -6   6      511.34      463.29     27.32 o
  12  -6   6       44.26       37.58     20.08 o
 -10  -5   6       33.16       40.38     15.26 o
  -9  -5   6       45.84       59.95     14.21 o
  -8  -5   6      201.35      169.38     10.81 o
  -7  -5   6      143.24      125.23     14.29 o
  -6  -5   6      853.65      776.16     35.74 o
  -5  -5   6      410.08      369.00      9.74 o
  -4  -5   6     2609.77     2526.04     40.41 o
  -3  -5   6       68.55      258.14     22.43 o
  -2  -5   6     2181.27     2101.53     29.00 o
  -1  -5   6     2777.88     2691.61     40.35 o
   0  -5   6      250.58      294.06      7.09 o
   1  -5   6       20.34       29.27      5.19 o
   2  -5   6     1054.97      783.73     12.34 o
   3  -5   6     2067.26     2199.68     28.27 o
   4  -5   6     2190.56     1927.21     30.57 o
   5  -5   6      938.27      909.03     16.78 o
   6  -5   6      803.69      717.67     14.29 o
   7  -5   6     1493.17     1526.22     31.35 o
   8  -5   6      311.85      321.26     10.79 o
   9  -5   6     1313.42     1424.15     33.55 o
  10  -5   6      375.88      349.77     20.43 o
  11  -5   6      157.16      128.63     24.84 o
  12  -5   6      263.52      203.57     26.37 o
 -11  -4   6       39.54       47.94     16.84 o
 -10  -4   6       14.77       14.75     28.53 o
  -9  -4   6      125.21      130.22     15.52 o
  -8  -4   6      977.87      893.91     22.03 o
  -7  -4   6      104.86      113.40     11.66 o
  -6  -4   6      154.39      139.27      8.10 o
  -5  -4   6      929.22      900.41     15.11 o
  -4  -4   6     1642.79     1615.76     28.18 o
  -3  -4   6     3491.76     3520.51     46.19 o
  -2  -4   6      547.53      783.82     14.32 o
  -1  -4   6     1694.74     1700.19     28.15 o
   0  -4   6       98.50       75.79      5.17 o
   1  -4   6       55.34       32.48      5.25 o
   2  -4   6     5449.27     5466.27     71.58 o
   3  -4   6     1110.09      878.99     14.97 o
   4  -4   6     2095.82     2057.83     27.81 o
   5  -4   6     4271.14     4310.90     48.20 o
   6  -4   6      111.76      167.61      8.43 o
   7  -4   6     1921.68     1857.95     25.69 o
   8  -4   6     2531.04     2648.18     36.19 o
   9  -4   6       99.46       88.03      9.11 o
  10  -4   6      597.70      628.93     21.82 o
  11  -4   6       30.63       36.89     15.40 o
  12  -4   6       40.31        8.67     23.43 o
 -12  -3   6       32.09      127.81     46.60 o
 -11  -3   6       65.59       59.37     20.84 o
 -10  -3   6      754.78      775.25     62.67 o
  -9  -3   6       68.69       88.83     14.74 o
  -8  -3   6      118.46       93.91      7.85 o
  -7  -3   6     1418.59     1492.89     20.32 o
  -6  -3   6        6.29        3.57      9.53 o
  -5  -3   6     1292.85     1309.17     23.01 o
  -4  -3   6      510.51      445.20     10.57 o
  -3  -3   6      782.29      688.89     14.93 o
  -2  -3   6     2117.04     2585.77     38.60 o
  -1  -3   6      107.90       88.63      8.40 o
   0  -3   6       48.52       56.92      4.80 o
   1  -3   6       82.96       67.84      5.81 o
   2  -3   6      457.42      406.24      9.13 o
   3  -3   6     7477.14     6910.51     89.20 o
   4  -3   6      382.06      363.93     14.97 o
   5  -3   6      690.81      545.31     12.12 o
   6  -3   6     2968.74     3299.58     50.15 o
   7  -3   6        3.05       22.51     14.40 o
   8  -3   6     1191.98     1228.72     27.32 o
   9  -3   6      300.65      317.13     14.88 o
  10  -3   6        3.24        9.05     18.45 o
  11  -3   6      242.20      243.76     17.37 o
  12  -3   6        9.05      -22.38     50.13 o
 -12  -2   6      139.41      147.52     24.44 o
 -11  -2   6      125.68      143.32     18.71 o
 -10  -2   6       15.09       22.88      8.43 o
  -9  -2   6      685.53      688.67     56.40 o
  -8  -2   6        1.83       -2.32      9.60 o
  -7  -2   6      360.76      350.12      8.80 o
  -6  -2   6      786.46      824.45     16.65 o
  -5  -2   6      334.40      341.41      8.94 o
  -4  -2   6     4267.68     4380.91    119.76 o
  -3  -2   6     6392.59     7792.97    140.15 o
  -2  -2   6     3173.98     2991.10     42.90 o
  -1  -2   6      639.86      678.43     17.11 o
   0  -2   6      686.18      757.96     18.99 o
   1  -2   6      488.41      479.34     12.69 o
   2  -2   6     2963.81     2600.31     44.82 o
   3  -2   6     1798.81     1915.70     28.49 o
   4  -2   6     3080.00     2615.59     31.45 o
   5  -2   6        0.40       20.54      6.57 o
   6  -2   6     1588.97     1506.07     29.05 o
   7  -2   6     1173.91     1208.28     34.30 o
   8  -2   6        8.12       -4.14     10.61 o
   9  -2   6      890.78      929.28     26.11 o
  10  -2   6      105.54       77.23     25.08 o
  11  -2   6       49.89       54.02     21.51 o
 -12  -1   6       27.90       20.53     24.44 o
 -11  -1   6      388.66      402.65     12.72 o
 -10  -1   6      132.14      125.79      8.51 o
  -9  -1   6       11.77       10.08      5.39 o
  -8  -1   6     1558.62     1737.53     27.64 o
  -7  -1   6       10.12       14.10      5.98 o
  -6  -1   6     1346.09     1436.51     21.78 o
  -5  -1   6     2858.93     2625.58     36.35 o
  -4  -1   6     2949.29     3131.89     53.17 o
  -3  -1   6    11671.77    13380.57    175.24 o
  -2  -1   6     4105.54     4017.36     69.65 o
  -1  -1   6     4681.96     4416.10     67.58 o
   0  -1   6     1625.71     1568.63     29.01 o
   1  -1   6      596.06      738.48     15.55 o
   2  -1   6     7598.81     7495.63     89.80 o
   3  -1   6      964.52     1061.40     22.14 o
   4  -1   6     1565.64     1461.58     19.83 o
   5  -1   6     2595.40     2649.30     50.12 o
   6  -1   6      317.65      304.31     11.15 o
   7  -1   6      592.99      678.09     20.96 o
   8  -1   6      690.73      642.54     19.39 o
   9  -1   6        0.10        1.01     15.07 o
  10  -1   6      464.48      466.88     21.25 o
  11  -1   6       43.76       12.09     19.93 o
 -13   0   6       70.75       26.33     43.56 o
 -12   0   6       87.27       89.01     18.37 o
 -11   0   6        0.06       -1.50     22.58 o
 -10   0   6      361.85      417.97     11.96 o
  -9   0   6        4.02       -4.52     13.06 o
  -8   0   6      590.12      692.91     14.07 o
  -7   0   6     2522.42     2703.09     49.38 o
  -6   0   6      170.84      149.85      6.91 o
  -5   0   6     3026.48     2993.14     67.02 o
  -4   0   6     4176.10     4092.18     67.22 o
  -3   0   6     4806.92     4356.16     93.27 o
  -2   0   6     9266.99     9607.09    358.76 o
  -1   0   6       31.44       44.90      6.45 o
   0   0   6        5.95        2.28      4.53 o
   1   0   6      215.54      268.36      7.09 o
   2   0   6       16.69        1.37      5.40 o
   3   0   6     3865.04     3121.60     61.33 o
   4   0   6      169.49      123.75      6.30 o
   5   0   6      639.74      621.82     12.33 o
   6   0   6      621.47      661.43     15.46 o
   7   0   6      129.30      134.74     18.61 o
   8   0   6     1165.07     1187.22     28.17 o
   9   0   6      534.54      565.70     35.92 o
  10   0   6        0.30       24.12     13.17 o
  11   0   6      204.23      409.74     57.55 o
 -13   1   6       25.05       11.77     19.13 o
 -12   1   6      350.90      357.20     19.80 o
 -11   1   6      210.31      222.73     10.62 o
 -10   1   6       62.59       55.96      7.08 o
  -9   1   6     1225.20     1266.66     21.99 o
  -8   1   6      773.68      747.67     16.43 o
  -7   1   6     3490.42     3672.22     60.41 o
  -6   1   6     2427.27     2428.36     42.13 o
  -5   1   6      202.86      270.19     10.70 o
  -4   1   6    18387.59    18687.67    315.26 o
  -3   1   6    12525.93    15016.37    229.91 o
  -2   1   6     1676.48     1474.86     36.04 o
  -1   1   6      948.49      919.11     15.04 o
   0   1   6      407.76      401.28     12.95 o
   1   1   6     1819.50     1394.88     58.45 o
   2   1   6      165.91      188.80      5.63 o
   3   1   6     1956.12     2067.02     25.25 o
   4   1   6      812.59      690.98     21.87 o
   5   1   6        6.49        2.05      6.88 o
   6   1   6      554.39      543.12     13.30 o
   7   1   6     1160.73     1221.54     24.05 o
   8   1   6      125.06      126.28     11.06 o
   9   1   6      301.42      292.35     35.13 o
  10   1   6       54.93       63.79     19.91 o
 -13   2   6      173.03      150.88     18.71 o
 -12   2   6        1.87       -6.32     24.18 o
 -11   2   6      816.67      853.24     22.24 o
 -10   2   6      291.39      294.69     14.75 o
  -9   2   6      470.41      507.74     15.84 o
  -8   2   6     1461.78     1440.05     26.37 o
  -7   2   6       20.42       17.40      4.80 o
  -6   2   6     5046.23     5100.10     79.88 o
  -5   2   6      879.38      935.06     30.84 o
  -4   2   6     2239.23     2375.75     62.07 o
  -3   2   6     7065.23     7036.58    110.91 o
  -2   2   6      451.88      496.97     11.60 o
  -1   2   6       70.20       67.40     11.52 o
   0   2   6      136.23      168.25      5.72 o
   1   2   6       32.23       29.77      5.92 o
   2   2   6     3727.32     3666.55     48.34 o
   3   2   6       58.55       53.89      5.02 o
   4   2   6        4.90        2.24     11.13 o
   5   2   6      357.84      369.44      8.70 o
   6   2   6      268.61      238.56     14.37 o
   7   2   6      740.59      820.09     29.52 o
   8   2   6      500.37      512.64     18.56 o
   9   2   6       21.24       49.82     14.52 o
  10   2   6       89.72      170.61     94.96 o
 -13   3   6      215.81      197.68     16.52 o
 -12   3   6      219.64      192.89     17.61 o
 -11   3   6      143.79      127.33     10.45 o
 -10   3   6      666.38      673.17     17.44 o
  -9   3   6       80.79       75.03      8.00 o
  -8   3   6      632.65      676.01     12.64 o
  -7   3   6     1690.30     1640.74     28.06 o
  -6   3   6       15.89        7.90      4.72 o
  -5   3   6     4692.36     4888.92    108.32 o
  -4   3   6      709.13      752.29     38.43 o
  -3   3   6      278.46      254.36     10.40 o
  -2   3   6     3359.92     3694.65     60.06 o
  -1   3   6      311.41      287.42      6.71 o
   0   3   6     1045.40      984.53     17.99 o
   1   3   6      773.62      924.81     14.41 o
   2   3   6     1189.82     1134.31     26.02 o
   3   3   6     1905.45     1846.19     30.95 o
   4   3   6      312.12      299.86     33.78 o
   5   3   6      107.29       73.16      6.85 o
   6   3   6     1143.51     1305.23     31.31 o
   7   3   6      186.87      202.78     11.28 o
   8   3   6      570.77      543.84     22.59 o
   9   3   6      127.04      176.63     45.19 o
 -13   4   6       13.80       23.64     13.14 o
 -12   4   6      457.60      496.68     15.50 o
 -11   4   6      338.36      325.61     11.38 o
 -10   4   6      231.46      245.01     12.22 o
  -9   4   6      280.43      258.49     11.80 o
  -8   4   6      153.18      149.57      6.15 o
  -7   4   6     2010.63     2007.13     33.37 o
  -6   4   6      721.14      719.75     21.40 o
  -5   4   6      104.62      102.99     13.52 o
  -4   4   6     2220.96     2363.03     37.21 o
  -3   4   6     2315.08     2430.14     34.62 o
  -2   4   6      402.85      374.00     15.44 o
  -1   4   6     1924.63     1855.35     26.31 o
   0   4   6       13.03       25.11      3.56 o
   1   4   6      975.12      884.56     13.62 o
   2   4   6      181.05      172.35      5.75 o
   3   4   6      121.76      131.56      6.57 o
   4   4   6       40.22       43.81      6.79 o
   5   4   6       13.94        7.84      7.79 o
   6   4   6      128.27      119.76     12.94 o
   7   4   6      540.18      590.92     27.94 o
   8   4   6      126.14      123.82     15.63 o
   9   4   6       29.18      250.68     56.54 o
 -13   5   6       81.56       88.36     20.81 o
 -12   5   6        0.17        9.30     11.12 o
 -11   5   6      528.58      543.69     14.49 o
 -10   5   6       87.38       93.60      8.93 o
  -9   5   6       82.56      100.16      6.32 o
  -8   5   6       17.65       22.13      5.48 o
  -7   5   6      167.56      164.95      9.35 o
  -6   5   6     2068.88     2220.15     48.62 o
  -5   5   6      518.49      493.39     35.54 o
  -4   5   6      248.33      231.73      6.57 o
  -3   5   6     5306.87     5760.28    121.23 o
  -2   5   6     2023.09     2030.32     56.76 o
  -1   5   6      138.54       99.79      4.39 o
   0   5   6      124.74      121.11      4.94 o
   1   5   6      632.60      616.44     11.56 o
   2   5   6      910.69      931.11     19.70 o
   3   5   6      105.69       90.20      7.29 o
   4   5   6        5.80       -8.46     10.09 o
   5   5   6      100.74      113.99     12.84 o
   6   5   6      696.94      756.02     45.80 o
   7   5   6      190.02      169.95     18.25 o
   8   5   6      304.71      317.50     70.44 o
 -13   6   6      120.29      147.31     17.69 o
 -12   6   6       80.91       60.02     14.07 o
 -11   6   6        0.24       -4.24     20.39 o
 -10   6   6      334.85      329.16     12.39 o
  -9   6   6       22.10       10.84      5.90 o
  -8   6   6      596.94      553.35     11.96 o
  -7   6   6      917.00      956.11     25.36 o
  -6   6   6      109.24      128.80      7.41 o
  -5   6   6     1160.48     1322.00     30.03 o
  -4   6   6     1717.34     1683.56     35.75 o
  -3   6   6        8.75        4.21      7.51 o
  -2   6   6      610.94      593.84     12.29 o
  -1   6   6      319.41      346.61      7.43 o
   0   6   6      268.90      254.71      9.78 o
   1   6   6       80.72       98.05     19.08 o
   2   6   6        3.09        6.26      5.60 o
   3   6   6      378.77      400.50     10.99 o
   4   6   6      461.85      470.30     13.88 o
   5   6   6       61.37       50.04     15.76 o
   6   6   6      262.07      290.77     60.36 o
   7   6   6      309.48      316.72     40.51 o
 -13   7   6        4.33        0.53     18.20 o
 -12   7   6      201.76      212.24     12.81 o
 -11   7   6      340.65      340.70     15.17 o
 -10   7   6      140.50      115.50      8.51 o
  -9   7   6      180.54      191.42      9.02 o
  -8   7   6        0.46      -13.06     13.06 o
  -7   7   6      317.77      296.38     17.78 o
  -6   7   6      770.55      780.99     47.77 o
  -5   7   6        8.18       38.21      7.81 o
  -4   7   6      803.14      789.57     15.13 o
  -3   7   6      449.43      484.26     16.01 o
  -2   7   6      126.11      123.27      7.26 o
  -1   7   6       62.63       71.96      9.50 o
   0   7   6      285.52      284.55      9.98 o
   1   7   6      467.44      513.23     18.42 o
   2   7   6      535.75      559.57     13.51 o
   3   7   6        0.35      -11.41     15.24 o
   4   7   6      222.70      295.09     13.48 o
   5   7   6      218.59      224.61     14.55 o
   6   7   6       28.47       20.43     20.64 o
 -12   8   6        0.22       12.55     16.18 o
 -11   8   6      196.31      156.13     10.53 o
 -10   8   6       68.68       62.41     12.39 o
  -9   8   6       72.25       48.01      6.40 o
  -8   8   6       68.88      103.37      9.10 o
  -7   8   6      200.15      173.10     25.11 o
  -6   8   6      272.67      269.87     22.09 o
  -5   8   6      116.33      142.41      8.94 o
  -4   8   6       89.40       84.70      9.22 o
  -3   8   6      227.48      183.18      8.80 o
  -2   8   6     1015.48     1151.01     21.70 o
  -1   8   6      135.42      136.91      7.35 o
   0   8   6      168.22      196.28     17.89 o
   1   8   6      243.61      194.28     12.29 o
   2   8   6      153.79      168.27     32.63 o
   3   8   6      534.50      603.80     25.96 o
   4   8   6        1.40        5.72     14.55 o
   5   8   6      117.58      136.26     17.43 o
 -12   9   6       97.03       67.46     18.87 o
 -11   9   6       10.16       14.00     15.67 o
 -10   9   6       85.11       99.48     17.78 o
  -9   9   6      105.08       97.93     16.94 o
  -8   9   6       39.08       32.21     10.45 o
  -7   9   6       98.72      149.07     16.74 o
  -6   9   6      242.94      204.92     13.35 o
  -5   9   6       20.97        8.28      7.58 o
  -4   9   6     1210.70     1449.22     39.25 o
  -3   9   6        0.56       -4.95     11.70 o
  -2   9   6       75.99       60.43     11.73 o
  -1   9   6      523.34      566.37     20.32 o
   0   9   6       61.65       77.70     22.00 o
   1   9   6      415.45      430.08     22.18 o
   2   9   6        0.74      -16.77     20.42 o
   3   9   6      122.51      118.60     13.58 o
   4   9   6      222.29      244.59     22.57 o
 -11  10   6      176.79      150.00     36.91 o
 -10  10   6        0.03       -4.63     35.31 o
  -9  10   6       43.23       54.50     14.58 o
  -8  10   6       46.27       51.60     13.07 o
  -7  10   6      165.94      158.43     25.42 o
  -6  10   6      568.85      719.57     41.82 o
  -5  10   6       81.95       73.63      8.86 o
  -4  10   6       65.58       42.71     12.27 o
  -3  10   6      665.45      740.96     19.09 o
  -2  10   6       55.20       51.65     10.80 o
  -1  10   6      460.83      435.51     17.39 o
   0  10   6      160.76      169.56     15.95 o
   1  10   6       51.16       42.52     13.78 o
   2  10   6      202.44      200.45     30.17 o
   3  10   6        4.14       18.12     32.61 o
 -10  11   6       60.92      100.26     31.85 o
  -9  11   6       14.81       19.00     29.41 o
  -8  11   6       64.14       90.96     23.47 o
  -7  11   6      130.50      122.32     48.18 o
  -6  11   6       64.11       59.56     20.03 o
  -5  11   6      306.10      326.45     40.31 o
  -4  11   6       22.35       24.69      9.30 o
  -3  11   6      248.11      224.63     13.79 o
  -2  11   6      337.58      337.20     16.22 o
  -1  11   6        2.45       12.22     34.37 o
   0  11   6      136.16      129.83     15.23 o
   1  11   6        8.78       23.61     16.27 o
  -8  12   6       29.97       47.78     32.44 o
  -7  12   6      365.52      311.52     62.18 o
  -6  12   6       34.87      246.21    112.19 o
  -5  12   6       25.71      143.24    108.04 o
  -4  12   6      327.98      306.77     56.25 o
  -3  12   6        5.13       16.59     20.18 o
  -2  12   6      115.52      139.54     39.32 o
  -1  12   6       79.55       97.97     27.04 o
   0 -14   7       23.57       33.76     37.30 o
   1 -14   7        0.09       17.41     18.47 o
   2 -14   7       11.65       15.65     18.54 o
   3 -14   7      126.71      132.40     14.11 o
   4 -14   7       21.33       29.88     16.30 o
   5 -14   7      131.75       93.69     19.56 o
   6 -14   7       72.47       83.34     21.77 o
   7 -14   7       24.48       96.49     34.51 o
  -3 -13   7       46.58      128.37     52.92 o
  -2 -13   7       89.87      100.61     22.63 o
  -1 -13   7       10.12       21.20     18.83 o
   0 -13   7       38.15       31.45     18.41 o
   1 -13   7      206.21      194.65     15.63 o
   2 -13   7        0.79        1.62     14.39 o
   3 -13   7      152.30      176.61     13.37 o
   4 -13   7       86.16       72.48     33.08 o
   5 -13   7       14.66       -5.80     14.85 o
   6 -13   7      387.30      325.27     29.78 o
   7 -13   7        2.48       12.94     14.32 o
   8 -13   7      156.06      114.02     34.03 o
   9 -13   7      187.16      213.31     27.97 o
  -4 -12   7       33.25       32.20     21.54 o
  -3 -12   7       88.90       79.64     15.19 o
  -2 -12   7       87.85       79.97     13.03 o
  -1 -12   7      412.25      434.97     23.90 o
   0 -12   7        8.28       12.47     10.01 o
   1 -12   7      135.76      166.60     24.09 o
   2 -12   7       97.50       93.23     14.64 o
   3 -12   7       39.35       24.17     11.26 o
   4 -12   7      374.87      396.60     14.16 o
   5 -12   7      158.84      117.85     11.81 o
   6 -12   7      111.75      119.75     17.99 o
   7 -12   7      272.64      286.29     14.54 o
   8 -12   7        0.30       13.07     17.05 o
   9 -12   7      102.60       98.91     22.49 o
  10 -12   7      120.96      152.13     44.99 o
  -6 -11   7       11.10       10.33     43.23 o
  -5 -11   7      162.48      154.65     24.60 o
  -4 -11   7        2.15       -6.59     14.58 o
  -3 -11   7      309.49      325.02     17.72 o
  -2 -11   7      145.98      147.15     13.78 o
  -1 -11   7      216.88      218.57     11.01 o
   0 -11   7      354.62      358.51     28.57 o
   1 -11   7       63.58       44.13      8.62 o
   2 -11   7      127.07      131.36      9.61 o
   3 -11   7      154.25      111.85     21.04 o
   4 -11   7       17.79        8.52      6.54 o
   5 -11   7      197.07      225.55     14.80 o
   6 -11   7      140.96      124.06      8.86 o
   7 -11   7       84.67       81.60      7.91 o
   8 -11   7      397.59      442.08     14.47 o
   9 -11   7        0.02       22.16     35.44 o
  10 -11   7      162.75      197.81     32.36 o
  11 -11   7       67.84       67.32     40.61 o
  -7 -10   7      163.46      165.98     45.58 o
  -6 -10   7        0.00       45.02     36.26 o
  -5 -10   7       84.63       85.24     15.22 o
  -4 -10   7      490.65      491.47     20.97 o
  -3 -10   7        2.64       -1.52     14.55 o
  -2 -10   7     1306.77     1239.97     32.23 o
  -1 -10   7      318.32      308.78     10.62 o
   0 -10   7        3.64        1.30      8.38 o
   1 -10   7      258.79      207.17     10.68 o
   2 -10   7       22.31       28.67      7.90 o
   3 -10   7      487.14      505.65     15.76 o
   4 -10   7      182.31      129.63      7.85 o
   5 -10   7       46.37       38.54      6.72 o
   6 -10   7     1010.48     1115.75     20.85 o
   7 -10   7       18.22       21.38      7.92 o
   8 -10   7      448.50      414.49     19.22 o
   9 -10   7      382.78      373.83     15.78 o
  10 -10   7        2.22        2.42     21.82 o
  11 -10   7      247.25      206.06     33.37 o
  -8  -9   7        0.25       65.50     56.12 o
  -7  -9   7       89.00      135.69     75.42 o
  -6  -9   7      309.73      344.17     37.57 o
  -5  -9   7      103.26      100.68     12.44 o
  -4  -9   7      653.15      714.00     34.27 o
  -3  -9   7      203.19      223.21      8.10 o
  -2  -9   7      279.33      268.90     14.28 o
  -1  -9   7      686.69      770.02     25.67 o
   0  -9   7        1.10      -10.22     10.22 o
   1  -9   7      513.70      567.02     27.47 o
   2  -9   7      866.56      816.10     28.35 o
   3  -9   7      322.00      317.29      9.42 o
   4  -9   7     1036.88     1064.14     15.75 o
   5  -9   7      405.97      333.84     11.55 o
   6  -9   7       46.34       40.06     11.63 o
   7  -9   7     1513.13     1657.63     32.86 o
   8  -9   7       19.98        9.76      8.65 o
   9  -9   7      335.06      351.47     12.90 o
  10  -9   7      142.19      138.97     14.48 o
  11  -9   7       15.81       20.86     16.49 o
  -9  -8   7        8.03      218.67     49.80 o
  -8  -8   7       91.39       95.54     15.44 o
  -7  -8   7       25.01       31.74     18.19 o
  -6  -8   7      146.67      164.06     13.35 o
  -5  -8   7      395.06      436.22     16.94 o
  -4  -8   7       22.06        8.41      6.32 o
  -3  -8   7      738.78      731.88     27.41 o
  -2  -8   7      548.31      600.96     14.44 o
  -1  -8   7      231.74      219.79      9.72 o
   0  -8   7     2014.56     1993.65     29.94 o
   1  -8   7        7.05        5.60      6.27 o
   2  -8   7      921.19      917.44     15.13 o
   3  -8   7      902.73      722.33     14.17 o
   4  -8   7      142.60      151.30      5.62 o
   5  -8   7     1451.14     1473.92     22.54 o
   6  -8   7      314.28      284.26     13.46 o
   7  -8   7      486.33      456.14     16.74 o
   8  -8   7      689.37      682.93     13.57 o
   9  -8   7        0.18       14.31     18.22 o
  10  -8   7      165.71      185.47     13.44 o
  11  -8   7       36.67       24.18     15.37 o
  12  -8   7        3.75       32.48     34.15 o
  -9  -7   7       44.40       47.96     53.03 o
  -8  -7   7       10.13        9.34     11.72 o
  -7  -7   7      431.60      474.35     26.13 o
  -6  -7   7       65.35       64.20      8.62 o
  -5  -7   7      324.25      334.50      9.30 o
  -4  -7   7     1265.46     1371.32     48.12 o
  -3  -7   7        6.42       16.35      7.98 o
  -2  -7   7     4631.61     4858.82     54.96 o
  -1  -7   7       68.12       79.16      5.10 o
   0  -7   7      104.19       88.31      9.61 o
   1  -7   7     2179.88     2003.92     40.36 o
   2  -7   7      165.55      174.91      7.12 o
   3  -7   7     2863.79     2905.19     33.39 o
   4  -7   7      161.72      113.52      6.83 o
   5  -7   7       71.60       57.83      7.85 o
   6  -7   7      514.79      509.36     14.36 o
   7  -7   7       83.96       67.59      5.88 o
   8  -7   7      884.25      967.23     22.19 o
   9  -7   7      134.83      103.80     10.47 o
  10  -7   7        3.32      -14.00     20.31 o
  11  -7   7       59.64       75.40     18.98 o
  12  -7   7       20.56       67.21     40.36 o
 -10  -6   7        0.56       -7.47     28.66 o
  -9  -6   7      254.33      211.21     24.61 o
  -8  -6   7       13.50       20.20      9.53 o
  -7  -6   7      191.54      168.67     10.62 o
  -6  -6   7     1034.10     1145.50     34.41 o
  -5  -6   7       82.66       64.54      7.68 o
  -4  -6   7     1559.15     1601.38     26.55 o
  -3  -6   7      674.84      863.28     22.17 o
  -2  -6   7      176.87      224.62      7.71 o
  -1  -6   7     4656.69     4650.29     83.66 o
   0  -6   7       58.00       78.36      4.76 o
   1  -6   7      679.21      595.81     12.13 o
   2  -6   7      339.02      278.73     13.95 o
   3  -6   7      968.42      923.38     33.04 o
   4  -6   7     1015.62      998.07     18.91 o
   5  -6   7      314.14      315.64      9.69 o
   6  -6   7       66.82       53.42      5.85 o
   7  -6   7      444.85      462.24     11.26 o
   8  -6   7        6.04        1.76      9.64 o
   9  -6   7      311.71      347.44     18.41 o
  10  -6   7      171.10      149.84     12.74 o
  11  -6   7       38.39       32.25     15.63 o
  12  -6   7      145.10       79.88     47.61 o
 -10  -5   7       70.99       59.19     19.13 o
  -9  -5   7       64.56       33.99     30.15 o
  -8  -5   7      556.24      517.35     30.32 o
  -7  -5   7        4.67       10.08      7.92 o
  -6  -5   7      470.67      481.11     10.04 o
  -5  -5   7     1032.55     1161.56     22.66 o
  -4  -5   7        0.23       -8.55      8.55 o
  -3  -5   7     3378.59     3685.36     50.18 o
  -2  -5   7     1419.29     1791.22     31.25 o
  -1  -5   7      720.84      796.24     16.82 o
   0  -5   7      756.25      624.39     11.97 o
   1  -5   7      252.39      217.60     14.21 o
   2  -5   7      843.01      757.65     15.52 o
   3  -5   7      661.48      541.34     10.32 o
   4  -5   7      129.86       98.98      8.43 o
   5  -5   7      847.29      863.97     13.62 o
   6  -5   7       94.07       85.00      4.34 o
   7  -5   7      833.38      963.24     30.30 o
   8  -5   7     1021.87      908.24     19.90 o
   9  -5   7      207.34      194.00     10.15 o
  10  -5   7      288.23      286.86     14.65 o
  11  -5   7       74.72       54.73     13.37 o
  12  -5   7        0.01       41.38     42.30 o
 -11  -4   7        8.78      -28.47     28.47 o
 -10  -4   7      589.48      573.67     37.19 o
  -9  -4   7      254.51      270.88     23.06 o
  -8  -4   7      129.21       96.77     14.16 o
  -7  -4   7      996.87     1055.77     34.63 o
  -6  -4   7       13.57       16.23      5.28 o
  -5  -4   7     1981.77     2036.41     29.22 o
  -4  -4   7     2243.32     2372.91     31.06 o
  -3  -4   7      214.58      201.45      5.95 o
  -2  -4   7     3264.90     3249.30     47.75 o
  -1  -4   7      401.23      363.67      8.66 o
   0  -4   7      215.48      208.83      6.48 o
   1  -4   7      693.91      544.55     12.20 o
   2  -4   7       11.66       12.98      4.44 o
   3  -4   7      554.56      537.21     11.11 o
   4  -4   7      532.99      428.66      9.59 o
   5  -4   7        6.45       14.53      7.18 o
   6  -4   7      164.55      134.52      7.80 o
   7  -4   7      360.77      371.68     12.30 o
   8  -4   7      322.61      362.18     13.39 o
   9  -4   7      298.31      265.19     16.89 o
  10  -4   7       62.79       37.72     10.21 o
  11  -4   7       86.47       75.90     16.15 o
 -12  -3   7      106.71      271.91     59.57 o
 -11  -3   7      238.28      183.09     23.09 o
 -10  -3   7       13.78       27.59     15.67 o
  -9  -3   7      775.19      718.82     19.12 o
  -8  -3   7        2.79        4.99      3.34 o
  -7  -3   7     1155.64     1189.90     18.93 o
  -6  -3   7      589.68      654.31     25.66 o
  -5  -3   7       74.81       65.02      8.61 o
  -4  -3   7        1.92       -2.91      6.88 o
  -3  -3   7     5225.75     5128.85     87.74 o
  -2  -3   7      544.69      528.29     23.13 o
  -1  -3   7     2716.27     2548.57     33.51 o
   0  -3   7     1641.03     1536.26     25.66 o
   1  -3   7        4.85       12.62      4.58 o
   2  -3   7     2298.91     2054.82     26.48 o
   3  -3   7      924.28      776.22     15.24 o
   4  -3   7     2079.31     2072.09     47.81 o
   5  -3   7      523.74      496.54      8.68 o
   6  -3   7       45.76       60.96     12.36 o
   7  -3   7      181.41      171.68      9.40 o
   8  -3   7      365.96      337.32     23.10 o
   9  -3   7      358.23      310.55     16.64 o
  10  -3   7      225.24      222.95     12.71 o
  11  -3   7        2.11        1.95     17.91 o
 -12  -2   7        3.65        0.48     21.82 o
 -11  -2   7      457.92      463.61     24.60 o
 -10  -2   7      334.00      325.62     15.34 o
  -9  -2   7       90.55       85.03      6.32 o
  -8  -2   7      658.14      666.02     21.23 o
  -7  -2   7        4.63       -0.73     22.21 o
  -6  -2   7      614.43      578.78     13.93 o
  -5  -2   7      901.04      908.06     18.13 o
  -4  -2   7       65.18       51.61      4.52 o
  -3  -2   7     1882.74     2311.22     32.15 o
  -2  -2   7     1043.87     1249.19     22.26 o
  -1  -2   7       22.40       39.83      6.88 o
   0  -2   7     4290.37     4042.13     51.63 o
   1  -2   7     4725.28     4586.93     66.63 o
   2  -2   7     7752.28     7004.63     95.13 o
   3  -2   7      169.16      138.46      9.24 o
   4  -2   7      617.25      596.91     18.70 o
   5  -2   7      871.85      917.07     15.58 o
   6  -2   7      947.42      933.96     22.13 o
   7  -2   7      273.12      298.33     14.75 o
   8  -2   7      582.81      561.40     50.07 o
   9  -2   7      283.09      262.92     25.25 o
  10  -2   7      129.25      126.48     20.08 o
  11  -2   7      180.62      162.11     28.32 o
 -12  -1   7       97.25      108.52     21.65 o
 -11  -1   7        4.21        3.16      8.09 o
 -10  -1   7      389.34      369.33     15.34 o
  -9  -1   7       63.02       54.52      6.99 o
  -8  -1   7      570.64      536.07     16.52 o
  -7  -1   7      182.67      174.31      7.70 o
  -6  -1   7       24.37       37.82      7.77 o
  -5  -1   7       42.09       75.68     19.66 o
  -4  -1   7      248.36      356.75      9.12 o
  -3  -1   7        0.16       61.68     21.41 o
  -2  -1   7     8080.44     8575.89    113.13 o
  -1  -1   7     2472.00     2537.93     88.29 o
   0  -1   7     5164.53     4772.91     80.19 o
   1  -1   7     1638.63     1742.02     29.38 o
   2  -1   7     1156.50      950.76     16.81 o
   3  -1   7      306.80      269.47      8.93 o
   4  -1   7     1321.41     1112.28     19.86 o
   5  -1   7       29.38       37.70      5.90 o
   6  -1   7       31.50       34.88     10.86 o
   7  -1   7      344.82      384.42     17.83 o
   8  -1   7      597.14      609.80     24.09 o
   9  -1   7      591.94      537.87     14.33 o
  10  -1   7      132.98      123.34     16.58 o
  11  -1   7      139.99      221.51     54.60 o
 -13   0   7       36.47       60.13     52.83 o
 -12   0   7       52.88       44.95     18.28 o
 -11   0   7      198.21      200.76     10.62 o
 -10   0   7       62.61       61.22      8.59 o
  -9   0   7      174.35      145.45      8.93 o
  -8   0   7       10.73       33.55      9.69 o
  -7   0   7      316.31      245.06      9.69 o
  -6   0   7       21.09       37.18      5.52 o
  -5   0   7      757.04      706.52     31.01 o
  -4   0   7      550.27      780.59     15.23 o
  -3   0   7     8235.32     8900.42    129.68 o
  -2   0   7      120.69      136.39     11.17 o
  -1   0   7     1375.17     1444.47     27.25 o
   0   0   7     4829.93     4285.97     66.94 o
   1   0   7     2814.87     2597.48     35.87 o
   2   0   7      169.99      249.67      7.08 o
   3   0   7      398.68      281.88     12.34 o
   4   0   7       30.03       35.95      5.30 o
   5   0   7     1787.67     1743.60     25.25 o
   6   0   7       56.76       63.15     12.23 o
   7   0   7      842.85      791.92     20.09 o
   8   0   7      589.72      630.60     18.10 o
   9   0   7       81.48       61.77     13.21 o
  10   0   7      377.46      368.10     22.67 o
 -13   1   7       80.60       73.62     19.72 o
 -12   1   7       46.13       48.06     12.39 o
 -11   1   7      303.73      288.30     15.25 o
 -10   1   7      472.03      467.25     22.08 o
  -9   1   7        8.63       13.79      5.81 o
  -8   1   7      306.74      339.71     11.29 o
  -7   1   7      421.00      440.23     12.13 o
  -6   1   7      549.75      480.80     12.55 o
  -5   1   7      427.69      641.64     23.70 o
  -4   1   7     6816.89     7489.89    128.31 o
  -3   1   7        6.87        3.54      3.51 o
  -2   1   7     3455.01     3414.88     61.11 o
  -1   1   7      844.04      781.22     13.16 o
   0   1   7       38.87       44.81      6.61 o
   1   1   7     3071.01     2782.93     38.58 o
   2   1   7      136.38      103.43     10.49 o
   3   1   7     1004.30      866.17     14.13 o
   4   1   7      791.09      829.44     31.33 o
   5   1   7      407.54      408.67     10.08 o
   6   1   7     1400.94     1647.33     58.45 o
   7   1   7       77.09       84.72     10.73 o
   8   1   7      819.19      840.90     26.43 o
   9   1   7      162.37      118.53     15.39 o
  10   1   7       81.54       68.13     25.29 o
 -13   2   7       52.42       57.61     18.12 o
 -12   2   7      139.84      149.60     11.80 o
 -11   2   7       99.78       89.64      9.18 o
 -10   2   7      942.16      959.42     20.39 o
  -9   2   7      206.02      212.09      7.75 o
  -8   2   7      659.70      586.75     13.65 o
  -7   2   7       53.80       36.51      5.39 o
  -6   2   7     2674.94     2838.90     47.86 o
  -5   2   7        6.20       31.15     14.57 o
  -4   2   7      291.36      441.66    615.64 o
  -3   2   7      236.00      165.89     11.30 o
  -2   2   7     2305.18     2146.99     36.92 o
  -1   2   7     1466.56     1205.17     17.90 o
   0   2   7      213.77      176.84      8.34 o
   1   2   7     1709.77     1546.00     20.20 o
   2   2   7     1479.74     1230.79     23.89 o
   3   2   7      179.82      189.89      6.69 o
   4   2   7     1957.06     1928.17     25.12 o
   5   2   7        0.20       12.07      4.97 o
   6   2   7      288.32      287.99     10.33 o
   7   2   7      968.64     1107.33     45.67 o
   8   2   7      334.91      355.33     37.90 o
   9   2   7      373.24      346.43     23.07 o
 -13   3   7       74.86       61.63     14.66 o
 -12   3   7       52.19       46.08      9.86 o
 -11   3   7      585.32      587.87     20.31 o
 -10   3   7        4.11       10.38      6.49 o
  -9   3   7       30.02       30.75      5.81 o
  -8   3   7        2.77        7.04      5.31 o
  -7   3   7        1.09        4.94      5.65 o
  -6   3   7      121.25      145.22     10.28 o
  -5   3   7      773.91      710.28     14.38 o
  -4   3   7        1.94        4.02      4.37 o
  -3   3   7     4491.80     5057.78     74.81 o
  -2   3   7       34.09      104.90    566.53 o
  -1   3   7     1270.73     1192.56     27.12 o
   0   3   7     4677.24     4610.44     94.63 o
   1   3   7      269.84      258.89      7.63 o
   2   3   7     3113.86     3220.20     41.34 o
   3   3   7      386.83      393.29      9.41 o
   4   3   7      102.16       89.35      6.54 o
   5   3   7     1410.62     1561.40     24.35 o
   6   3   7       43.92       56.41      6.67 o
   7   3   7      893.12      959.50     33.65 o
   8   3   7      240.76      242.67     32.26 o
   9   3   7       53.80       71.15     31.85 o
 -13   4   7       89.62       76.33     13.65 o
 -12   4   7      118.73      104.68     10.95 o
 -11   4   7      198.57      195.83     10.11 o
 -10   4   7      667.16      714.57     15.59 o
  -9   4   7       36.76       55.31      5.65 o
  -8   4   7        2.56        5.77      6.32 o
  -7   4   7     1022.47     1012.79     22.50 o
  -6   4   7      158.53      153.84      6.83 o
  -5   4   7     1744.70     1912.51     81.69 o
  -4   4   7      541.26      486.91     15.19 o
  -3   4   7     2092.99     2224.31     34.86 o
  -2   4   7     2867.20     3292.37     57.00 o
  -1   4   7        1.68       -3.81      6.64 o
   0   4   7     1192.37     1189.84     17.31 o
   1   4   7     1006.32      966.47     16.34 o
   2   4   7      287.17      250.29     14.78 o
   3   4   7     1378.89     1350.09     34.98 o
   4   4   7       58.87       55.80      8.65 o
   5   4   7      105.19      103.09      9.77 o
   6   4   7      407.38      459.88     12.75 o
   7   4   7        0.04        8.26     12.81 o
   8   4   7      487.83      439.50     42.62 o
 -13   5   7       14.15       16.31     15.00 o
 -12   5   7      197.37      190.66     13.48 o
 -11   5   7      155.05      125.56      9.86 o
 -10   5   7       84.94       92.90      7.58 o
  -9   5   7      218.33      210.34      7.84 o
  -8   5   7      160.77      159.82      7.84 o
  -7   5   7      132.51      136.43      7.16 o
  -6   5   7     2850.93     2970.74     57.52 o
  -5   5   7       89.39       93.29      4.31 o
  -4   5   7     3535.04     4446.94     58.97 o
  -3   5   7      918.10      962.73     25.22 o
  -2   5   7      438.66      394.87     11.44 o
  -1   5   7     1745.47     1808.49     65.84 o
   0   5   7       10.37       10.60      5.54 o
   1   5   7     1970.69     1975.90     40.04 o
   2   5   7      169.64      151.16      6.80 o
   3   5   7      133.68      137.54     10.56 o
   4   5   7      455.01      462.11     18.57 o
   5   5   7       14.19        0.09     10.11 o
   6   5   7      143.14      128.51      9.67 o
   7   5   7      372.93      349.08     39.07 o
 -13   6   7       43.61       16.41     13.82 o
 -12   6   7        0.95       -2.66     30.08 o
 -11   6   7      546.77      576.96     16.43 o
 -10   6   7      170.18      143.20      9.86 o
  -9   6   7      110.92      113.93      7.33 o
  -8   6   7      159.21      103.17      6.24 o
  -7   6   7        5.68       -2.27     12.55 o
  -6   6   7     1336.07     1480.40     20.41 o
  -5   6   7     1203.72     1130.45     23.80 o
  -4   6   7      396.42      350.11     14.67 o
  -3   6   7     2797.81     3399.55     76.31 o
  -2   6   7      107.11      150.86      6.81 o
  -1   6   7      605.81      623.20     12.49 o
   0   6   7      884.36      851.32     14.15 o
   1   6   7       18.47       22.46      6.02 o
   2   6   7      599.63      581.87     29.33 o
   3   6   7        6.48       11.56      7.92 o
   4   6   7      123.53      100.80     10.55 o
   5   6   7      318.76      327.04     17.13 o
   6   6   7        2.16       21.68     15.32 o
   7   6   7      397.05      404.54     52.24 o
 -12   7   7      104.80       87.67     22.50 o
 -11   7   7       72.73       65.98      8.76 o
 -10   7   7      527.17      478.56     13.06 o
  -9   7   7       79.97       54.36      8.34 o
  -8   7   7      398.49      393.98     13.82 o
  -7   7   7      463.05      436.37     15.84 o
  -6   7   7        1.31        6.71      5.24 o
  -5   7   7     1926.30     2283.80     38.77 o
  -4   7   7        4.76        7.42     12.67 o
  -3   7   7      369.67      406.46     10.91 o
  -2   7   7      938.07     1047.98     48.77 o
  -1   7   7       11.66        8.23     11.64 o
   0   7   7      869.74      905.56     19.61 o
   1   7   7       26.34       15.26      6.79 o
   2   7   7        0.02        6.18     11.80 o
   3   7   7      395.37      378.92     27.67 o
   4   7   7       73.06       71.03     12.56 o
   5   7   7      140.74      135.39     22.46 o
   6   7   7      199.45      170.21     58.31 o
 -12   8   7      346.86      335.27     22.67 o
 -11   8   7       65.59       52.65     12.39 o
 -10   8   7       13.75       17.47      7.16 o
  -9   8   7      308.52      293.04     14.58 o
  -8   8   7        9.17        0.78     10.45 o
  -7   8   7      613.60      586.95     21.82 o
  -6   8   7      287.00      256.11      8.28 o
  -5   8   7       56.40       52.69      8.30 o
  -4   8   7     1451.78     1692.34     61.50 o
  -3   8   7       74.94       59.17      7.87 o
  -2   8   7      387.17      411.75     18.00 o
  -1   8   7      327.69      280.25     13.33 o
   0   8   7      123.02      155.29     22.82 o
   1   8   7      431.38      417.60     46.66 o
   2   8   7       42.04       45.75     10.10 o
   3   8   7        1.67      -10.36     19.10 o
   4   8   7      235.67      239.72     20.85 o
   5   8   7        3.92      -25.91     41.12 o
 -11   9   7      346.03      340.50     20.81 o
 -10   9   7       99.98       72.96     14.16 o
  -9   9   7       46.39       54.48      9.35 o
  -8   9   7       82.02       77.01     17.53 o
  -7   9   7        0.75       12.39      9.04 o
  -6   9   7      606.95      704.93     17.85 o
  -5   9   7      160.81      135.89      9.42 o
  -4   9   7       94.54      116.91     26.65 o
  -3   9   7      622.04      656.67     37.39 o
  -2   9   7        0.78      -12.02     16.15 o
  -1   9   7      348.27      384.40     45.02 o
   0   9   7      283.19      257.16     13.19 o
   1   9   7        9.20        6.52      9.82 o
   2   9   7      179.52      164.91     14.19 o
   3   9   7       51.82       72.03     14.77 o
   4   9   7        4.10      -28.59     45.58 o
 -11  10   7       11.43       69.02     31.43 o
 -10  10   7      115.73      117.23     28.40 o
  -9  10   7        0.88        1.49     21.32 o
  -8  10   7      198.20      194.78     15.08 o
  -7  10   7       69.17       33.16     10.56 o
  -6  10   7        0.05       -0.20     18.72 o
  -5  10   7      398.26      461.19     13.80 o
  -4  10   7       12.47       10.54      9.52 o
  -3  10   7      282.26      275.97     13.60 o
  -2  10   7      377.63      378.88     18.44 o
  -1  10   7       70.14       77.69     15.31 o
   0  10   7      133.30      123.55     11.94 o
   1  10   7       43.05       66.82     13.67 o
   2  10   7        0.19        5.98     15.13 o
  -9  11   7        9.46      -22.00     41.71 o
  -8  11   7        0.24       45.24     25.05 o
  -7  11   7      475.50      421.80     30.27 o
  -6  11   7      126.69      108.40     19.93 o
  -5  11   7        4.42       19.68      9.85 o
  -4  11   7      256.32      227.33     34.15 o
  -3  11   7       38.22       42.85     13.15 o
  -2  11   7       58.03       63.20     14.63 o
  -1  11   7       99.32       84.56     17.05 o
   0  11   7       11.47       36.86     20.15 o
  -7  12   7        4.72       18.37     29.49 o
  -6  12   7      112.15       43.32     28.82 o
  -5  12   7       31.07       37.92     29.66 o
  -4  12   7        6.29      -35.70     45.25 o
  -3  12   7       42.81       35.37     27.55 o
   0 -14   8        2.10       16.09     21.86 o
   1 -14   8       97.85      162.34     26.63 o
   2 -14   8       10.60       25.46     22.36 o
   3 -14   8       42.89       63.51     18.44 o
   4 -14   8      138.51      120.11     48.65 o
   5 -14   8        1.49        7.61     15.80 o
   6 -14   8      118.79      246.40     77.50 o
   7 -14   8       11.29       47.88     25.28 o
  -2 -13   8        0.03       17.49     29.23 o
  -1 -13   8      253.26      239.87     38.20 o
   0 -13   8       59.68       59.89     17.48 o
   1 -13   8        8.36        6.15     11.96 o
   2 -13   8      172.84      176.32     11.71 o
   3 -13   8        2.27       19.99     15.00 o
   4 -13   8      111.55      120.67     11.89 o
   5 -13   8       82.51       86.40     11.77 o
   6 -13   8        9.03       18.66     15.45 o
   7 -13   8      210.08      218.47     28.74 o
   8 -13   8        0.67      -25.57     29.56 o
   9 -13   8       25.26       15.26     34.97 o
  -4 -12   8        8.59        9.37     20.18 o
  -3 -12   8      172.37      145.01     18.08 o
  -2 -12   8      183.03      177.10     22.10 o
  -1 -12   8        5.66        2.03     11.13 o
   0 -12   8      269.70      309.29     18.86 o
   1 -12   8       14.52       35.24     13.66 o
   2 -12   8       53.37       62.06     12.28 o
   3 -12   8      157.77      142.62     15.43 o
   4 -12   8        6.45       14.47      7.36 o
   5 -12   8      198.94      211.99     15.89 o
   6 -12   8        2.07       -3.14     15.85 o
   7 -12   8        4.92       39.14     13.84 o
   8 -12   8       61.38       71.53     22.27 o
   9 -12   8       37.17       69.83     34.01 o
  10 -12   8       59.53       67.59     39.27 o
  -6 -11   8       17.55        6.55     52.41 o
  -5 -11   8       48.89       50.50     18.41 o
  -4 -11   8      210.01      160.28     18.44 o
  -3 -11   8       18.40       21.66     11.03 o
  -2 -11   8      453.35      436.06     14.29 o
  -1 -11   8      287.64      277.38     15.36 o
   0 -11   8        2.65        4.18     19.83 o
   1 -11   8      265.50      278.41     25.26 o
   2 -11   8      148.33      164.49     11.36 o
   3 -11   8       86.98       66.50      9.52 o
   4 -11   8       55.11       29.81     12.96 o
   5 -11   8      153.17      126.08     12.20 o
   6 -11   8       96.43      108.37     10.26 o
   7 -11   8      124.01      133.37     17.54 o
   8 -11   8        6.36        2.11      9.26 o
   9 -11   8      147.77      131.60     17.03 o
  10 -11   8       75.87       90.07     22.29 o
  -7 -10   8       10.61      -19.20     42.97 o
  -6 -10   8      180.78      166.12     18.47 o
  -5 -10   8      108.61       91.10     12.79 o
  -4 -10   8       71.32       89.72     21.03 o
  -3 -10   8      420.28      416.29     32.18 o
  -2 -10   8        4.24       33.17      7.35 o
  -1 -10   8      383.98      419.15     10.63 o
   0 -10   8       78.72       92.37     10.93 o
   1 -10   8       10.02        9.75      7.13 o
   2 -10   8      156.33      139.76     11.06 o
   3 -10   8       66.64       42.16      6.77 o
   4 -10   8      165.48      156.59     10.28 o
   5 -10   8       65.12       57.99      8.28 o
   6 -10   8       38.08       59.24      8.52 o
   7 -10   8      319.74      321.96     21.46 o
   8 -10   8      318.70      308.07     12.43 o
   9 -10   8       62.45       72.67     11.27 o
  10 -10   8      186.41      208.86     32.06 o
  11 -10   8       54.30       66.68     61.88 o
  -8  -9   8      125.06      251.34     61.09 o
  -7  -9   8        0.29       -1.47     25.01 o
  -6  -9   8        2.39        7.86     14.83 o
  -5  -9   8      292.65      293.86     16.80 o
  -4  -9   8       20.06       42.58      8.30 o
  -3  -9   8      475.11      428.76     19.49 o
  -2  -9   8      144.88      144.96     10.05 o
  -1  -9   8        2.32       11.52     10.66 o
   0  -9   8      245.23      252.32     14.57 o
   1  -9   8       83.49      113.57     11.40 o
   2  -9   8      186.65      200.17      6.93 o
   3  -9   8       69.27       55.54      8.24 o
   4  -9   8      192.33      194.25      7.23 o
   5  -9   8      204.38      196.23      8.70 o
   6  -9   8      341.66      344.12     14.69 o
   7  -9   8        0.48        2.39      9.66 o
   8  -9   8      520.02      498.54     15.05 o
   9  -9   8      230.34      248.72     11.00 o
  10  -9   8       99.54      105.46     29.84 o
  11  -9   8       69.37      100.26     45.37 o
  -8  -8   8        2.73      -12.74     23.54 o
  -7  -8   8        0.68       14.72     12.42 o
  -6  -8   8        7.13       19.40     11.26 o
  -5  -8   8      113.61      102.44      7.09 o
  -4  -8   8       54.74       44.26      7.81 o
  -3  -8   8      142.42      143.72      7.94 o
  -2  -8   8      693.20      743.92     20.19 o
  -1  -8   8      239.45      234.65     11.91 o
   0  -8   8        5.53        3.83      5.25 o
   1  -8   8        0.53       -1.28     12.45 o
   2  -8   8     1053.36     1031.66     17.07 o
   3  -8   8       19.69       20.12      4.56 o
   4  -8   8      501.10      423.12     13.09 o
   5  -8   8      426.77      437.14     16.82 o
   6  -8   8       78.95       65.31      8.99 o
   7  -8   8      550.87      665.96     20.09 o
   8  -8   8       23.20       59.82     18.45 o
   9  -8   8      419.17      423.83     29.52 o
  10  -8   8       88.76       74.31     35.28 o
  11  -8   8       28.22       35.23     20.80 o
  -9  -7   8      117.45       96.74     13.14 o
  -8  -7   8        7.30       19.17     11.34 o
  -7  -7   8        2.45       -4.08     15.68 o
  -6  -7   8       15.98       17.87      7.98 o
  -5  -7   8      569.36      629.26     20.80 o
  -4  -7   8      102.03       91.68      6.68 o
  -3  -7   8      716.36      680.71     15.06 o
  -2  -7   8      117.40      185.15     13.48 o
  -1  -7   8      232.22      200.06      8.28 o
   0  -7   8     1645.89     1646.72     30.40 o
   1  -7   8        9.93        3.89      7.20 o
   2  -7   8      294.01      260.73      7.93 o
   3  -7   8     1199.96     1161.28     19.02 o
   4  -7   8       43.44       49.09      6.76 o
   5  -7   8      818.29      776.20     17.11 o
   6  -7   8      193.16      148.43     14.40 o
   7  -7   8       84.91       57.73     10.20 o
   8  -7   8     1379.44     1571.78     28.18 o
   9  -7   8      135.56      147.43     11.88 o
  10  -7   8      168.50      174.06     21.42 o
  11  -7   8       27.63       25.94     15.67 o
 -10  -6   8      120.85       90.89     22.99 o
  -9  -6   8       28.48       35.30     17.93 o
  -8  -6   8       27.67       39.68     14.35 o
  -7  -6   8       20.71       28.91      9.46 o
  -6  -6   8       23.92       41.20      5.33 o
  -5  -6   8      385.26      374.50     12.18 o
  -4  -6   8      512.50      543.67     27.78 o
  -3  -6   8      744.55      633.81     12.66 o
  -2  -6   8     1227.25     1130.84     21.89 o
  -1  -6   8      151.62      167.14     11.30 o
   0  -6   8       55.95       61.11     10.75 o
   1  -6   8     2042.90     1823.41     36.83 o
   2  -6   8       54.84       25.46      4.82 o
   3  -6   8      311.06      251.95      7.10 o
   4  -6   8     1435.68     1403.09     22.30 o
   5  -6   8       16.10       15.38      8.51 o
   6  -6   8      591.90      690.40     16.39 o
   7  -6   8       27.80       39.96     12.81 o
   8  -6   8      822.96      826.84     23.07 o
   9  -6   8      663.60      615.82     19.94 o
  10  -6   8       51.13       31.67     13.18 o
  11  -6   8      116.60       83.90     22.22 o
 -10  -5   8       85.35       81.18     18.44 o
  -9  -5   8       65.58       67.41     13.70 o
  -8  -5   8        7.65       20.67      8.72 o
  -7  -5   8      131.24      117.97     15.21 o
  -6  -5   8      614.98      614.81     14.48 o
  -5  -5   8      319.54      333.25     10.62 o
  -4  -5   8     1344.18     1278.36     37.53 o
  -3  -5   8      506.50      720.69     18.72 o
  -2  -5   8     1564.93     1598.53     22.76 o
  -1  -5   8     2127.69     1922.39     34.26 o
   0  -5   8      281.62      292.20     25.83 o
   1  -5   8      588.59      571.46     10.82 o
   2  -5   8      688.65      588.73     12.41 o
   3  -5   8       18.43       26.63     10.31 o
   4  -5   8     2058.74     2036.92     26.68 o
   5  -5   8      635.91      636.68     14.57 o
   6  -5   8     1054.62      891.67     16.34 o
   7  -5   8     2607.79     2955.58     81.29 o
   8  -5   8        9.59        7.08     11.81 o
   9  -5   8     1065.46     1139.11     42.78 o
  10  -5   8      146.05      115.10     11.58 o
  11  -5   8       71.84       68.99     25.36 o
 -11  -4   8      107.51       73.15     23.09 o
 -10  -4   8      128.56       98.22     19.46 o
  -9  -4   8        3.84       15.14     12.19 o
  -8  -4   8      196.17      166.68     17.79 o
  -7  -4   8       52.21       53.46      7.12 o
  -6  -4   8      413.41      357.76     23.05 o
  -5  -4   8     2284.61     2609.24     43.44 o
  -4  -4   8       22.01       33.49      6.08 o
  -3  -4   8      860.46      921.12     23.94 o
  -2  -4   8      191.78      206.99     16.07 o
  -1  -4   8      163.26      152.20     13.00 o
   0  -4   8     1210.39     1119.31     21.30 o
   1  -4   8     1012.65      914.43     18.04 o
   2  -4   8       30.58       29.44      5.55 o
   3  -4   8      791.45      626.42     10.82 o
   4  -4   8        2.89        7.68      4.81 o
   5  -4   8     4786.55     4835.46     53.37 o
   6  -4   8        1.92       23.20      7.00 o
   7  -4   8      274.11      223.36      9.73 o
   8  -4   8     1022.49     1099.57     20.32 o
   9  -4   8       33.96       37.48     11.11 o
  10  -4   8      234.94      204.46     19.18 o
  11  -4   8        9.53       22.17     20.68 o
 -12  -3   8       76.76      304.36     51.15 o
 -11  -3   8       36.92       46.23     18.96 o
 -10  -3   8      427.52      408.47     32.69 o
  -9  -3   8      221.87      219.89     11.63 o
  -8  -3   8       13.45       12.24      8.22 o
  -7  -3   8      302.19      308.83     11.48 o
  -6  -3   8       28.20       36.05      5.48 o
  -5  -3   8      713.29      591.80     11.33 o
  -4  -3   8      862.08      989.75     18.14 o
  -3  -3   8      132.32      142.41      6.51 o
  -2  -3   8     2968.10     2656.51     38.29 o
  -1  -3   8       94.82       95.88      5.74 o
   0  -3   8        1.41       -3.19     11.18 o
   1  -3   8     3388.76     3197.59     43.46 o
   2  -3   8      301.56      222.88      6.32 o
   3  -3   8      850.72      718.63     12.03 o
   4  -3   8     1579.43     1568.71     24.86 o
   5  -3   8      158.25      150.69      5.08 o
   6  -3   8     2195.52     2236.79     32.68 o
   7  -3   8       79.07       62.31      7.88 o
   8  -3   8      717.76      772.90     20.38 o
   9  -3   8      389.52      343.00     18.18 o
  10  -3   8       25.13       36.62     28.57 o
  11  -3   8       81.91       84.35     21.64 o
 -12  -2   8      145.79      140.22     35.64 o
 -11  -2   8      212.53      242.69     23.34 o
 -10  -2   8        0.05        2.15      6.57 o
  -9  -2   8      463.97      438.02     13.23 o
  -8  -2   8        2.30       10.06      8.80 o
  -7  -2   8       25.73       13.48      5.54 o
  -6  -2   8     1833.46     1980.26     33.51 o
  -5  -2   8       10.37       30.73      6.20 o
  -4  -2   8     2608.92     2657.85     34.47 o
  -3  -2   8     2758.73     2505.22     49.98 o
  -2  -2   8     2091.89     2106.04     42.88 o
  -1  -2   8     3855.97     3317.60     56.42 o
   0  -2   8       19.49       16.90      4.81 o
   1  -2   8     1052.61     1168.17     22.83 o
   2  -2   8      701.01      617.60     16.26 o
   3  -2   8       27.64       16.91      4.33 o
   4  -2   8     3790.60     3509.96     49.52 o
   5  -2   8      161.48      171.72      8.04 o
   6  -2   8      679.56      693.96     48.13 o
   7  -2   8      382.47      380.99     11.14 o
   8  -2   8       49.77       30.74      9.12 o
   9  -2   8      327.51      292.51     13.36 o
  10  -2   8       62.72       76.65     24.55 o
  11  -2   8        0.42      191.58     59.49 o
 -12  -1   8        0.67       -7.61     39.77 o
 -11  -1   8      196.59      175.46     18.71 o
 -10  -1   8      199.23      187.44     16.18 o
  -9  -1   8        3.53        2.75      5.73 o
  -8  -1   8      135.00      158.55      9.52 o
  -7  -1   8        2.24        7.63      5.24 o
  -6  -1   8     1073.91     1058.46     17.31 o
  -5  -1   8     1969.15     2275.17     33.27 o
  -4  -1   8      433.23      418.51      9.26 o
  -3  -1   8     3454.06     3758.03     60.86 o
  -2  -1   8      248.45      225.89     16.38 o
  -1  -1   8       76.85       66.72      7.80 o
   0  -1   8     2392.24     2078.23     36.10 o
   1  -1   8        2.15       -8.67      8.98 o
   2  -1   8      665.87      482.90     11.28 o
   3  -1   8        4.89       12.69      3.89 o
   4  -1   8       17.24       26.27      9.83 o
   5  -1   8     2302.54     2132.60     30.67 o
   6  -1   8       29.98       27.44      6.26 o
   7  -1   8      406.00      388.29     17.54 o
   8  -1   8      484.29      448.56     15.50 o
   9  -1   8       34.09       27.41     10.36 o
  10  -1   8      175.03      145.63     23.31 o
 -13   0   8       19.51       -9.28     41.79 o
 -12   0   8      237.80      235.52     26.04 o
 -11   0   8        0.01        5.94      8.43 o
 -10   0   8      432.09      433.38     22.33 o
  -9   0   8      245.44      235.14      9.94 o
  -8   0   8       68.80       51.12      8.17 o
  -7   0   8     1030.79     1046.80     33.96 o
  -6   0   8        2.62       -2.62      6.89 o
  -5   0   8    11273.31    11614.10    299.21 o
  -4   0   8     5283.68     5784.45     70.98 o
  -3   0   8        0.79       -8.01      8.01 o
  -2   0   8     6004.40     5128.49    211.67 o
  -1   0   8       28.71       32.47      6.50 o
   0   0   8      602.61      567.68     13.55 o
   1   0   8     3331.10     3271.80     47.38 o
   2   0   8      489.52      459.22     16.41 o
   3   0   8      845.86      588.54     10.75 o
   4   0   8       23.38       26.25      4.61 o
   5   0   8       51.18       52.48      5.21 o
   6   0   8      651.94      642.75     14.21 o
   7   0   8       16.55       10.16      8.48 o
   8   0   8      251.62      199.56     12.79 o
   9   0   8      160.72      143.86     20.67 o
  10   0   8        0.18       -3.48     25.41 o
 -13   1   8       65.78       43.04     33.54 o
 -12   1   8      165.79      127.57     11.38 o
 -11   1   8      211.17      204.18     11.38 o
 -10   1   8        9.00        4.71     12.72 o
  -9   1   8     1202.03     1205.49     24.52 o
  -8   1   8        5.26       23.44      9.02 o
  -7   1   8      576.86      602.97     14.66 o
  -6   1   8     3178.70     3465.74     66.90 o
  -5   1   8       28.47      149.72     14.20 o
  -4   1   8     3796.30     3881.58     70.56 o
  -3   1   8        6.09       11.18      4.74 o
  -2   1   8      343.21      351.55     22.38 o
  -1   1   8     4096.83     3852.30     50.79 o
   0   1   8      378.68      414.91     13.44 o
   1   1   8     1106.10      913.20     16.44 o
   2   1   8       24.86       19.50      4.44 o
   3   1   8        6.14       -9.10     11.00 o
   4   1   8     1086.97     1008.24     15.68 o
   5   1   8      100.37       84.74      7.09 o
   6   1   8       30.84       19.51      6.09 o
   7   1   8      420.35      457.62     41.83 o
   8   1   8       53.95       56.82     12.55 o
   9   1   8      143.29      123.72     17.55 o
 -13   2   8      227.74      207.28     19.55 o
 -12   2   8       17.22        8.25     10.45 o
 -11   2   8      756.64      712.29     23.93 o
 -10   2   8      699.03      769.34     16.52 o
  -9   2   8      148.84      140.28      6.99 o
  -8   2   8      173.10      134.25      8.00 o
  -7   2   8       13.67        6.32      6.91 o
  -6   2   8     3183.56     3446.78     57.13 o
  -5   2   8     1209.75     1304.05     67.19 o
  -4   2   8      707.60      719.92     14.75 o
  -3   2   8     2249.43     2632.05     39.39 o
  -2   2   8      123.89       99.17      6.43 o
  -1   2   8      237.61      179.41      6.16 o
   0   2   8     1866.15     1871.62     24.98 o
   1   2   8      108.32      126.01      5.96 o
   2   2   8     1711.30     1635.76     28.08 o
   3   2   8       20.16       22.94      5.62 o
   4   2   8        0.03       -4.54      9.93 o
   5   2   8      960.98     1049.44     33.15 o
   6   2   8      279.77      253.79     15.85 o
   7   2   8      238.75      178.13     13.20 o
   8   2   8      247.13      251.93     17.26 o
   9   2   8       24.21       -2.83     24.59 o
 -13   3   8       74.08       77.19     16.85 o
 -12   3   8      235.10      213.80     15.00 o
 -11   3   8        1.65       -2.17     22.67 o
 -10   3   8      493.13      484.97     13.23 o
  -9   3   8      125.02      132.93      8.76 o
  -8   3   8       92.27       77.99      6.57 o
  -7   3   8       68.34       63.46      6.49 o
  -6   3   8       20.77       24.77      5.55 o
  -5   3   8     2473.50     2606.47     45.07 o
  -4   3   8      231.45      173.14      8.43 o
  -3   3   8      293.71      241.01      7.59 o
  -2   3   8      962.29      972.67     18.70 o
  -1   3   8      655.75      622.79     11.88 o
   0   3   8     1934.42     1925.33     37.84 o
   1   3   8      352.49      342.49      8.83 o
   2   3   8       39.06       25.14     12.39 o
   3   3   8      174.87      194.23     23.02 o
   4   3   8      180.08      139.91      6.55 o
   5   3   8       75.94       48.07      7.62 o
   6   3   8      159.14      176.52     10.93 o
   7   3   8       70.13       51.69     18.23 o
   8   3   8       16.66       -3.67     23.85 o
 -13   4   8       91.23       92.36     18.96 o
 -12   4   8      268.91      249.83     23.00 o
 -11   4   8      240.40      284.08     13.06 o
 -10   4   8       19.35       21.27      7.08 o
  -9   4   8      370.63      334.13     10.70 o
  -8   4   8       88.75       81.13      7.33 o
  -7   4   8      260.03      254.74     10.45 o
  -6   4   8      116.57      104.72      8.32 o
  -5   4   8      133.18      180.53      9.05 o
  -4   4   8     2132.11     2588.18     74.86 o
  -3   4   8      322.32      230.19      8.61 o
  -2   4   8      194.57      189.18      7.47 o
  -1   4   8     1233.01     1124.73     17.65 o
   0   4   8      167.85      162.21     13.06 o
   1   4   8     1121.28     1136.43     19.64 o
   2   4   8      273.45      298.55     15.60 o
   3   4   8      360.51      363.50     11.33 o
   4   4   8      390.79      402.00     10.10 o
   5   4   8       54.22       44.62      7.92 o
   6   4   8       10.80        7.78     13.61 o
   7   4   8      115.06       99.63     22.45 o
   8   4   8      114.42       91.70     41.79 o
 -13   5   8      121.79      108.18     15.08 o
 -12   5   8       15.96       32.56     10.45 o
 -11   5   8      287.55      313.12     12.47 o
 -10   5   8      386.00      460.15     12.47 o
  -9   5   8       10.80       22.24      6.15 o
  -8   5   8       53.18       46.51      7.41 o
  -7   5   8        1.06        2.94      5.98 o
  -6   5   8      482.98      527.19     14.82 o
  -5   5   8     1017.31      868.89     17.11 o
  -4   5   8      128.77      173.72     19.09 o
  -3   5   8      900.71     1003.14     21.21 o
  -2   5   8      226.94      194.78     13.74 o
  -1   5   8      102.64       92.58     10.68 o
   0   5   8      566.17      558.08     26.85 o
   1   5   8     1073.11     1159.81     20.03 o
   2   5   8        3.80       10.79      6.54 o
   3   5   8        4.79        4.74      7.55 o
   4   5   8        0.25        8.98      6.82 o
   5   5   8      140.42      164.20     25.60 o
   6   5   8      246.80      210.76     19.05 o
   7   5   8        7.37       35.78     29.07 o
 -12   6   8      170.00      167.12     16.43 o
 -11   6   8       13.81       20.95      9.69 o
 -10   6   8      171.50      186.07      9.44 o
  -9   6   8      109.77      103.67      7.33 o
  -8   6   8      334.95      291.29      8.93 o
  -7   6   8       91.47       95.09      8.43 o
  -6   6   8      315.13      405.29     15.90 o
  -5   6   8      138.42      181.09     15.61 o
  -4   6   8     1276.71     1274.38     33.60 o
  -3   6   8      282.80      245.37     18.74 o
  -2   6   8      141.41      134.20     13.49 o
  -1   6   8      657.12      694.34     15.25 o
   0   6   8      169.61      151.36      7.35 o
   1   6   8      158.49      185.13      9.57 o
   2   6   8        9.64       -2.19      9.02 o
   3   6   8      230.99      260.28     12.68 o
   4   6   8      357.70      366.40     34.10 o
   5   6   8        0.06      -15.83     19.91 o
   6   6   8      173.64      182.67     23.60 o
 -12   7   8      165.76      172.31     22.50 o
 -11   7   8      138.78      109.33     13.31 o
 -10   7   8        5.55       -5.29     20.14 o
  -9   7   8       94.06       93.34      7.08 o
  -8   7   8       11.59        6.67      4.38 o
  -7   7   8       73.42       66.73      3.54 o
  -6   7   8       58.44       53.88     11.62 o
  -5   7   8      127.71      167.62     23.68 o
  -4   7   8      154.56      157.91     14.08 o
  -3   7   8       69.70       66.46     10.10 o
  -2   7   8       11.35       11.44     11.86 o
  -1   7   8      167.90      159.21      8.16 o
   0   7   8      446.05      447.68     19.78 o
   1   7   8      274.64      266.98      9.92 o
   2   7   8      135.18      162.83     10.35 o
   3   7   8      113.20       91.45     10.81 o
   4   7   8       81.45       95.52     17.25 o
   5   7   8      233.21      290.68     26.24 o
 -12   8   8       22.24      -28.21     40.36 o
 -11   8   8      142.86      171.62     23.26 o
 -10   8   8       98.88       86.97     11.12 o
  -9   8   8       13.44      -21.99     21.99 o
  -8   8   8       25.75       39.35      6.32 o
  -7   8   8       63.67       79.15      5.73 o
  -6   8   8        7.44       14.47      9.59 o
  -5   8   8      180.93      217.90     11.66 o
  -4   8   8      400.39      349.09     17.04 o
  -3   8   8      201.95      215.76     17.02 o
  -2   8   8      528.20      615.49     26.81 o
  -1   8   8        2.73        1.69      7.39 o
   0   8   8      276.75      272.32     14.12 o
   1   8   8      267.08      224.00     11.60 o
   2   8   8       70.02       96.17     27.33 o
   3   8   8      220.38      255.48     25.99 o
   4   8   8       16.37       12.96     31.80 o
 -11   9   8        1.05        2.47     24.01 o
 -10   9   8       39.22       -3.16     79.46 o
  -9   9   8      130.79      123.69     10.28 o
  -8   9   8        0.06        9.34      7.41 o
  -7   9   8      150.56      163.09      7.67 o
  -6   9   8      346.45      315.74     13.23 o
  -5   9   8        1.71       -4.17     13.72 o
  -4   9   8      496.45      641.30     20.14 o
  -3   9   8        3.15       -7.84     15.84 o
  -2   9   8      166.60      155.42     18.69 o
  -1   9   8      639.40      640.72     20.96 o
   0   9   8       46.29       29.86     11.16 o
   1   9   8      251.33      313.87     33.86 o
   2   9   8       57.49       84.00     15.50 o
   3   9   8        6.46      -35.14     35.14 o
 -10  10   8       15.73      -14.94     39.60 o
  -9  10   8       21.19       60.09     20.22 o
  -8  10   8       31.32       32.33     17.69 o
  -7  10   8       21.14       -2.51     26.65 o
  -6  10   8      127.57      154.94     19.22 o
  -5  10   8      126.58       99.89     16.54 o
  -4  10   8       73.54       63.31     13.08 o
  -3  10   8      306.83      341.07     26.02 o
  -2  10   8        0.02       17.44     17.51 o
  -1  10   8      177.64      198.97     19.13 o
   0  10   8      177.31      156.84     19.42 o
   1  10   8       19.87       55.10     24.71 o
  -9  11   8        0.26      -44.71     45.58 o
  -8  11   8       72.36       57.35     31.93 o
  -7  11   8      299.07      340.74     56.24 o
  -6  11   8       21.89       76.92     84.13 o
  -5  11   8      240.57      264.12     34.32 o
  -4  11   8        9.79       18.67     34.63 o
  -3  11   8      101.07      106.88     35.52 o
  -2  11   8      245.86      179.98     38.68 o
  -1  11   8        1.55      -17.68     25.74 o
   0 -14   9       32.79       46.76     24.80 o
   1 -14   9       18.05       25.98     30.15 o
   2 -14   9       20.29       31.77     21.77 o
   3 -14   9      193.66      200.44     17.52 o
   4 -14   9        1.66       11.11     13.25 o
   5 -14   9       58.60       95.10     27.38 o
   6 -14   9      106.48      111.11     23.73 o
   7 -14   9       12.71       13.78     34.88 o
  -2 -13   9       29.58       24.66     17.93 o
  -1 -13   9       78.39       61.59     27.05 o
   0 -13   9       42.54       60.89     17.61 o
   1 -13   9      204.54      203.69     14.83 o
   2 -13   9        1.79       19.00     20.98 o
   3 -13   9       85.89       82.20     19.19 o
   4 -13   9      170.70      169.37     14.39 o
   5 -13   9        8.01       32.37     16.82 o
   6 -13   9      267.16      311.27     18.36 o
   7 -13   9        3.63       17.15     21.01 o
   8 -13   9       36.86       19.81     20.48 o
  -4 -12   9       19.70        6.21     30.50 o
  -3 -12   9      110.57      133.63     23.34 o
  -2 -12   9       17.72       21.87     12.14 o
  -1 -12   9      202.71      211.98     21.61 o
   0 -12   9       14.27       21.40     10.00 o
   1 -12   9       88.21       88.10     15.20 o
   2 -12   9      280.45      257.07     16.89 o
   3 -12   9        0.55        8.51      8.56 o
   4 -12   9      138.75      170.66     10.89 o
   5 -12   9       94.96       81.90     13.78 o
   6 -12   9       28.44       24.59      9.95 o
   7 -12   9      114.15      115.86     21.45 o
   8 -12   9       26.85       66.14     28.48 o
   9 -12   9       93.64      118.89     28.64 o
  -6 -11   9        0.09      -47.02     47.02 o
  -5 -11   9      241.91      243.97     21.56 o
  -4 -11   9        0.21       -8.11     23.92 o
  -3 -11   9       80.30       86.00     10.65 o
  -2 -11   9      274.46      245.72     15.59 o
  -1 -11   9       25.99       26.19     11.20 o
   0 -11   9      444.00      410.35     14.84 o
   1 -11   9      104.30       84.61      9.75 o
   2 -11   9       47.25       41.93      9.44 o
   3 -11   9      445.97      381.68     12.44 o
   4 -11   9        3.44        5.06      8.14 o
   5 -11   9       84.00      114.39      8.06 o
   6 -11   9       58.00       68.43      8.18 o
   7 -11   9        0.42        0.84     10.19 o
   8 -11   9      342.84      317.71     19.50 o
   9 -11   9        1.18       27.91     23.21 o
  10 -11   9      138.58      121.05     43.39 o
  -7 -10   9       85.46       93.62     46.34 o
  -6 -10   9       66.56       73.59     19.73 o
  -5 -10   9       34.23       34.22     13.26 o
  -4 -10   9      374.34      359.64     13.90 o
  -3 -10   9        3.63       23.94      9.09 o
  -2 -10   9      612.04      653.39     22.63 o
  -1 -10   9      190.66      168.33      7.94 o
   0 -10   9        0.25       -9.31     12.30 o
   1 -10   9      412.56      390.75     13.87 o
   2 -10   9        1.24        0.34      6.34 o
   3 -10   9      310.86      376.91     21.48 o
   4 -10   9      206.35      179.51      8.22 o
   5 -10   9       21.45       25.68      6.45 o
   6 -10   9      411.81      437.03     21.28 o
   7 -10   9       57.37       54.56     10.52 o
   8 -10   9       33.21       30.97     14.01 o
   9 -10   9      464.91      477.14     19.16 o
  10 -10   9        0.25       -1.11     26.83 o
  -8  -9   9       21.39      273.86     60.92 o
  -7  -9   9       44.52        7.83     17.87 o
  -6  -9   9      146.98      121.71     23.19 o
  -5  -9   9       32.51       39.49     10.34 o
  -4  -9   9      418.07      449.02     18.57 o
  -3  -9   9      137.34      132.15      7.88 o
  -2  -9   9       24.66       24.73      6.46 o
  -1  -9   9      305.22      265.77     28.31 o
   0  -9   9        0.19        0.49      7.19 o
   1  -9   9      265.32      224.00      9.20 o
   2  -9   9     1193.10     1153.69     26.55 o
   3  -9   9        8.22        4.74      6.29 o
   4  -9   9      363.21      356.78     10.64 o
   5  -9   9      196.48      160.33     10.66 o
   6  -9   9        4.70       18.81     16.14 o
   7  -9   9      460.36      511.50     17.31 o
   8  -9   9      100.55       58.37      9.68 o
   9  -9   9      227.40      259.29     13.94 o
  10  -9   9      132.57       86.24     15.52 o
  11  -9   9        0.44        4.74     29.50 o
  -8  -8   9       93.20       83.19     16.33 o
  -7  -8   9       41.81       29.33     12.53 o
  -6  -8   9        2.40        4.17      9.92 o
  -5  -8   9      407.47      470.59     15.73 o
  -4  -8   9       74.29       55.13      7.13 o
  -3  -8   9      436.44      448.67     11.59 o
  -2  -8   9      408.04      390.77     28.04 o
  -1  -8   9       69.90       74.80      5.22 o
   0  -8   9     2730.86     2842.18     60.62 o
   1  -8   9       61.83       58.31      9.26 o
   2  -8   9      456.13      483.37     19.16 o
   3  -8   9     1239.67     1213.98     19.52 o
   4  -8   9        7.01        6.83      5.65 o
   5  -8   9      677.40      759.25     18.67 o
   6  -8   9       34.70       45.74      7.45 o
   7  -8   9        0.97       11.15      9.53 o
   8  -8   9      414.14      451.32     13.61 o
   9  -8   9        6.29       17.98     12.24 o
  10  -8   9      211.97      211.63     17.24 o
  11  -8   9        7.61        0.00     38.25 o
  -9  -7   9      236.19      199.67     21.23 o
  -8  -7   9        0.68        0.84     20.08 o
  -7  -7   9      110.17       78.80     24.40 o
  -6  -7   9      171.08      157.56     12.35 o
  -5  -7   9      216.89      220.30     12.16 o
  -4  -7   9     1323.10     1444.17     30.54 o
  -3  -7   9        4.30        7.04      8.93 o
  -2  -7   9     1874.56     1919.96     29.93 o
  -1  -7   9      345.82      326.56     11.98 o
   0  -7   9       79.45       67.78      7.02 o
   1  -7   9     2623.48     2700.14     55.59 o
   2  -7   9       67.34       62.65      9.23 o
   3  -7   9      824.15      810.52     13.67 o
   4  -7   9      293.88      262.38     11.59 o
   5  -7   9        0.02       -7.52     11.34 o
   6  -7   9      155.14      177.89     18.44 o
   7  -7   9       42.95       38.76      7.35 o
   8  -7   9        0.22      -17.57     20.53 o
   9  -7   9      407.89      395.40     23.70 o
  10  -7   9        8.54       16.08     14.30 o
  11  -7   9       10.35        1.61     32.30 o
 -10  -6   9       17.95       66.11     36.74 o
  -9  -6   9      343.74      329.44     49.70 o
  -8  -6   9       66.58       63.30     12.20 o
  -7  -6   9       14.82       -1.08      9.86 o
  -6  -6   9      447.67      449.92     13.69 o
  -5  -6   9      161.70      135.87      7.46 o
  -4  -6   9      728.22      818.58     21.49 o
  -3  -6   9      654.73      783.73     18.69 o
  -2  -6   9      105.58      125.00     10.22 o
  -1  -6   9     3433.34     3140.32     63.38 o
   0  -6   9        0.68        9.50      7.75 o
   1  -6   9      535.76      491.41     12.43 o
   2  -6   9      832.20      809.76     14.03 o
   3  -6   9        0.63        0.92     12.29 o
   4  -6   9      205.77      223.07      8.85 o
   5  -6   9        7.50       28.43      7.23 o
   6  -6   9      115.25       92.77      7.09 o
   7  -6   9      279.61      244.67     27.90 o
   8  -6   9      192.85      136.75     10.55 o
   9  -6   9      116.71      145.63     14.62 o
  10  -6   9      190.74      182.66     15.32 o
  11  -6   9        5.66        3.09     34.17 o
 -10  -5   9      131.28      130.68     22.58 o
  -9  -5   9        3.17       -1.68     20.40 o
  -8  -5   9      238.09      252.57     14.11 o
  -7  -5   9       54.01       47.98     17.12 o
  -6  -5   9      143.63      110.46      8.69 o
  -5  -5   9     1420.70     1545.32     24.55 o
  -4  -5   9      134.14      139.88      7.55 o
  -3  -5   9     2237.46     2244.13     47.82 o
  -2  -5   9      225.89      185.33     12.78 o
  -1  -5   9        1.78        0.12      6.06 o
   0  -5   9     1060.47      965.65     17.14 o
   1  -5   9       13.05       11.29      5.14 o
   2  -5   9     1292.24     1317.03     21.69 o
   3  -5   9      189.65      166.53      7.09 o
   4  -5   9      161.88      149.16      7.35 o
   5  -5   9      271.49      231.32      9.94 o
   6  -5   9       17.50       32.63      7.23 o
   7  -5   9       15.76        0.28     11.38 o
   8  -5   9      302.79      289.68     25.97 o
   9  -5   9      244.73      202.96     17.18 o
  10  -5   9      175.35      191.04     17.06 o
  11  -5   9       81.16       70.19     24.52 o
 -11  -4   9        0.75      -31.63     39.77 o
 -10  -4   9      394.42      370.07     25.36 o
  -9  -4   9      507.53      507.01     22.64 o
  -8  -4   9       32.77       43.47      6.35 o
  -7  -4   9      399.50      360.69     12.07 o
  -6  -4   9      181.10      198.37      8.78 o
  -5  -4   9      548.88      539.95     20.09 o
  -4  -4   9      677.16      677.76     11.99 o
  -3  -4   9      316.25      373.07     12.02 o
  -2  -4   9      320.06      257.30      8.03 o
  -1  -4   9      266.43      281.28     14.23 o
   0  -4   9      658.79      623.07     13.09 o
   1  -4   9     1464.71     1388.55     19.01 o
   2  -4   9     1057.48     1047.01     16.36 o
   3  -4   9      258.34      235.84      8.27 o
   4  -4   9       94.93       75.04      5.75 o
   5  -4   9      129.60      137.46      5.33 o
   6  -4   9      186.13      187.99      8.72 o
   7  -4   9      317.87      313.63     13.52 o
   8  -4   9        1.20        4.64     11.29 o
   9  -4   9      343.24      337.66     16.90 o
  10  -4   9       78.68       61.98     15.04 o
  11  -4   9       26.03       44.93     49.46 o
 -11  -3   9      444.32      456.30     37.92 o
 -10  -3   9       28.15        6.69     12.05 o
  -9  -3   9      518.42      486.65     20.73 o
  -8  -3   9      159.95      187.19     43.68 o
  -7  -3   9       14.01       11.25     17.29 o
  -6  -3   9      611.70      596.25     21.80 o
  -5  -3   9       92.77      114.17      7.54 o
  -4  -3   9       98.61       97.88      6.70 o
  -3  -3   9     1009.90      998.96     16.92 o
  -2  -3   9      106.86      113.64      9.40 o
  -1  -3   9     1527.44     1218.77     31.97 o
   0  -3   9     2307.89     2381.80     40.32 o
   1  -3   9        7.35        5.73      5.13 o
   2  -3   9     2855.23     2786.27     44.42 o
   3  -3   9      808.89      774.93     13.44 o
   4  -3   9      156.47      130.00     10.50 o
   5  -3   9      207.13      201.34      7.25 o
   6  -3   9      326.44      289.33     10.27 o
   7  -3   9      244.68      200.47     14.42 o
   8  -3   9      521.76      508.18     36.27 o
   9  -3   9       41.92       29.38     25.64 o
  10  -3   9      128.22       94.74     28.32 o
 -12  -2   9      102.20      109.09     23.76 o
 -11  -2   9      244.50      249.30     22.92 o
 -10  -2   9      226.80      206.77     11.88 o
  -9  -2   9       47.17       43.39      7.92 o
  -8  -2   9       47.47       32.07      6.83 o
  -7  -2   9      236.52      223.21      8.77 o
  -6  -2   9      170.28      144.31     19.44 o
  -5  -2   9      800.32      825.60     22.63 o
  -4  -2   9        8.08       21.22      7.19 o
  -3  -2   9       49.81       62.38      5.89 o
  -2  -2   9       67.34       72.94      6.93 o
  -1  -2   9      375.94      376.73     17.32 o
   0  -2   9     6206.39     6260.38    113.88 o
   1  -2   9     3100.15     3225.16     46.25 o
   2  -2   9     2753.27     2689.22     37.36 o
   3  -2   9        3.70        2.60      6.17 o
   4  -2   9      859.50      782.11     13.70 o
   5  -2   9      122.67      107.46     12.85 o
   6  -2   9      334.95      366.96     11.11 o
   7  -2   9       56.34       67.95     27.48 o
   8  -2   9      283.74      265.64     18.21 o
   9  -2   9      163.30      123.03     12.46 o
  10  -2   9       17.47       -7.93     23.62 o
 -12  -1   9      160.20      129.42     22.83 o
 -11  -1   9        9.44       31.10     10.62 o
 -10  -1   9      282.74      250.03     15.42 o
  -9  -1   9      168.19      162.55     11.38 o
  -8  -1   9       69.66       69.20     21.65 o
  -7  -1   9        4.62       11.08      6.89 o
  -6  -1   9        1.53        4.42      8.54 o
  -5  -1   9      471.29      439.75     12.86 o
  -4  -1   9      171.34      185.19      9.88 o
  -3  -1   9      319.53      323.66      8.57 o
  -2  -1   9      326.33      334.50     25.27 o
  -1  -1   9     2507.27     2524.07     38.24 o
   0  -1   9     2090.48     1894.36     42.23 o
   1  -1   9      888.86     1029.57     19.22 o
   2  -1   9     2425.32     2517.24     35.94 o
   3  -1   9      425.44      390.11     14.41 o
   4  -1   9      240.05      233.48      6.87 o
   5  -1   9      214.92      216.03     22.19 o
   6  -1   9       92.79      100.60      6.99 o
   7  -1   9      669.28      678.87     17.65 o
   8  -1   9       23.94       18.69      9.57 o
   9  -1   9      294.95      289.26     17.19 o
  10  -1   9      154.32      145.74     28.09 o
 -12   0   9       13.93       30.54     17.86 o
 -11   0   9      203.82      224.26     12.81 o
 -10   0   9        4.15        2.11      8.00 o
  -9   0   9       80.07       64.51     10.79 o
  -8   0   9      439.87      366.59     21.91 o
  -7   0   9      134.31      121.86      7.48 o
  -6   0   9      868.31      890.05     18.56 o
  -5   0   9      888.45     1318.55     24.32 o
  -4   0   9      123.74      116.01      6.83 o
  -3   0   9        4.11        4.62      3.79 o
  -2   0   9     1142.27      997.58     23.50 o
  -1   0   9     1215.51     1244.95     24.55 o
   0   0   9     6392.61     6202.54     81.51 o
   1   0   9      242.47      180.08      8.04 o
   2   0   9        1.00        4.65      6.39 o
   3   0   9      991.05      903.57     14.75 o
   4   0   9       83.72       86.61      7.36 o
   5   0   9      614.56      560.16     15.54 o
   6   0   9       27.48       15.49      5.78 o
   7   0   9      415.03      442.59     51.81 o
   8   0   9      536.02      552.96     18.64 o
   9   0   9       45.93       57.12     18.86 o
 -13   1   9      124.41      127.31     53.00 o
 -12   1   9       76.07       70.25     16.09 o
 -11   1   9      176.60      142.75     11.46 o
 -10   1   9      969.39      946.20     21.07 o
  -9   1   9      358.93      375.70     15.59 o
  -8   1   9      110.82       85.68     10.03 o
  -7   1   9      457.85      439.73     15.42 o
  -6   1   9      175.70      159.28      9.71 o
  -5   1   9      151.97      113.08      8.04 o
  -4   1   9     2385.14     2699.39     37.35 o
  -3   1   9      180.63      221.80      8.08 o
  -2   1   9      127.62      103.14      4.41 o
  -1   1   9      256.99      190.80     23.78 o
   0   1   9      252.55      257.40      8.59 o
   1   1   9     2761.01     2690.29     37.27 o
   2   1   9      125.83      128.89      9.35 o
   3   1   9      800.15      803.98     17.52 o
   4   1   9      248.51      247.59      8.52 o
   5   1   9      123.63      126.24     10.36 o
   6   1   9      706.78      748.06     17.02 o
   7   1   9       34.76       14.49     11.88 o
   8   1   9      337.72      324.75     17.41 o
   9   1   9      139.92      159.29     23.07 o
 -13   2   9       16.82       -3.72     43.65 o
 -12   2   9      194.08      161.48     13.23 o
 -11   2   9      148.01      154.26     12.98 o
 -10   2   9      290.69      278.78     15.84 o
  -9   2   9      291.67      279.04     10.95 o
  -8   2   9      193.20      211.38      9.18 o
  -7   2   9       75.75       80.97      8.76 o
  -6   2   9      949.59     1091.47     41.80 o
  -5   2   9       25.62       50.62      5.52 o
  -4   2   9       31.80       28.05      8.45 o
  -3   2   9       89.38       68.02      6.17 o
  -2   2   9      142.48      150.40     15.40 o
  -1   2   9     4260.25     4169.18     64.84 o
   0   2   9       43.59       33.31      7.79 o
   1   2   9     1942.35     1996.97     29.92 o
   2   2   9     2538.38     2564.91     37.06 o
   3   2   9       96.32      104.50      8.13 o
   4   2   9      827.42      798.39     18.24 o
   5   2   9      143.06      140.91     15.97 o
   6   2   9      189.07      210.20     13.19 o
   7   2   9      576.99      601.53     46.12 o
   8   2   9       38.91       36.55     27.46 o
 -13   3   9      180.94      157.80     41.12 o
 -12   3   9        6.20       18.51     11.21 o
 -11   3   9      285.28      299.89     13.73 o
 -10   3   9      126.14      100.67      8.76 o
  -9   3   9       54.12       55.95      8.43 o
  -8   3   9      581.77      580.83     23.93 o
  -7   3   9       15.29       17.04      6.40 o
  -6   3   9       42.68       26.28      7.95 o
  -5   3   9     1747.96     2065.34     41.79 o
  -4   3   9        2.44        4.09      8.59 o
  -3   3   9      763.46      819.56     16.78 o
  -2   3   9      305.40      256.04      8.84 o
  -1   3   9      346.54      328.28      9.45 o
   0   3   9     4819.57     4697.39     71.24 o
   1   3   9      349.39      311.33      9.61 o
   2   3   9      664.88      652.97     14.62 o
   3   3   9      309.16      341.40      9.63 o
   4   3   9      318.98      359.37     12.12 o
   5   3   9      538.09      557.24     27.23 o
   6   3   9        6.32        8.33      8.24 o
   7   3   9      105.40      108.31     14.87 o
   8   3   9      135.36      110.10     27.73 o
 -13   4   9      109.48      111.50     41.54 o
 -12   4   9      217.66      197.75     13.73 o
 -11   4   9       42.41       29.45     10.70 o
 -10   4   9      502.92      546.97     18.87 o
  -9   4   9      277.58      253.74      9.77 o
  -8   4   9        5.64       -5.06     20.31 o
  -7   4   9     1181.43     1315.15     26.63 o
  -6   4   9       40.35       49.15     10.30 o
  -5   4   9      308.73      295.36      9.32 o
  -4   4   9     2051.80     2305.37     46.93 o
  -3   4   9       57.05       48.17      8.56 o
  -2   4   9     1741.87     1901.47     36.47 o
  -1   4   9      292.44      276.79     10.54 o
   0   4   9     1191.54     1219.66     17.78 o
   1   4   9     3091.33     3257.35     44.10 o
   2   4   9       61.80       61.18     13.81 o
   3   4   9      218.21      191.94      8.07 o
   4   4   9       15.66       27.53      9.58 o
   5   4   9        8.49       13.40     11.25 o
   6   4   9      351.10      385.09     16.05 o
   7   4   9       16.81       30.76     21.40 o
 -13   5   9        0.08       52.71     37.24 o
 -12   5   9      133.46      110.73     15.08 o
 -11   5   9      226.25      189.91     11.21 o
 -10   5   9        2.21        1.37      9.18 o
  -9   5   9      467.81      459.38     16.85 o
  -8   5   9      251.06      173.85      9.35 o
  -7   5   9      229.00      198.48     20.31 o
  -6   5   9      347.93      396.86     15.54 o
  -5   5   9       28.62       17.76     12.29 o
  -4   5   9     1319.94     1485.62     26.35 o
  -3   5   9      458.63      432.06     18.83 o
  -2   5   9      378.73      355.77     13.26 o
  -1   5   9     2905.17     3039.10     41.76 o
   0   5   9       32.09       30.70      5.85 o
   1   5   9      296.81      295.03      9.70 o
   2   5   9       85.98      105.31      8.18 o
   3   5   9       65.85       62.60     17.25 o
   4   5   9      536.46      549.78     17.75 o
   5   5   9       30.71       44.10      9.50 o
   6   5   9       80.50       71.90     30.05 o
 -12   6   9       12.64       14.12     11.88 o
 -11   6   9      265.75      272.29     19.04 o
 -10   6   9       90.27       80.97      9.44 o
  -9   6   9      121.55      118.70      8.26 o
  -8   6   9      990.54     1004.85     33.03 o
  -7   6   9       26.45       43.53      4.21 o
  -6   6   9      518.25      479.44     15.59 o
  -5   6   9      754.37      745.90     16.95 o
  -4   6   9        0.23      -12.37     12.37 o
  -3   6   9     1088.71     1241.64     28.36 o
  -2   6   9        0.84       -1.09      8.76 o
  -1   6   9       83.44       71.91     11.83 o
   0   6   9      926.65      870.32     17.63 o
   1   6   9       19.05       13.11      8.13 o
   2   6   9      326.83      292.85     10.82 o
   3   6   9       94.52      108.74      9.74 o
   4   6   9       15.91       19.51     14.43 o
   5   6   9      217.00      214.42     18.63 o
 -12   7   9      210.53      171.81     26.37 o
 -11   7   9       23.70       33.89     12.39 o
 -10   7   9      475.94      471.92     25.11 o
  -9   7   9       95.18      101.85      8.09 o
  -8   7   9        0.21       -5.93     12.89 o
  -7   7   9      683.83      625.91     13.99 o
  -6   7   9      114.69      102.89      5.76 o
  -5   7   9      170.04      141.25     10.06 o
  -4   7   9       72.76       64.28      7.30 o
  -3   7   9       10.53        7.86     16.23 o
  -2   7   9     1221.93     1286.47     25.17 o
  -1   7   9        0.19       -5.27     14.14 o
   0   7   9      282.20      254.32     11.41 o
   1   7   9      257.91      225.69     10.27 o
   2   7   9       52.56       61.73     20.13 o
   3   7   9      267.48      254.01     34.74 o
   4   7   9       15.02       15.97     13.54 o
 -11   8   9      128.54      106.42     23.00 o
 -10   8   9       23.24       27.72     14.07 o
  -9   8   9      270.95      244.09     10.53 o
  -8   8   9      164.86      159.11     13.48 o
  -7   8   9      212.85      198.83     22.33 o
  -6   8   9       61.86       28.29     11.57 o
  -5   8   9       94.74      114.75     12.74 o
  -4   8   9      462.38      528.94     45.08 o
  -3   8   9       35.78       46.25     15.30 o
  -2   8   9       95.92       96.82     15.58 o
  -1   8   9      582.75      537.19     22.93 o
   0   8   9       81.61       68.94     13.53 o
   1   8   9      214.43      205.03     13.13 o
   2   8   9      165.20      176.08     14.01 o
   3   8   9        0.44       10.24     31.07 o
 -11   9   9      266.53      321.73     46.60 o
 -10   9   9       69.71      102.51     23.09 o
  -9   9   9        0.08      -26.59     34.29 o
  -8   9   9      214.10      199.22     20.98 o
  -7   9   9       16.93       16.25     17.78 o
  -6   9   9      311.74      353.66     23.44 o
  -5   9   9       42.58       48.54     12.42 o
  -4   9   9        0.09      -13.07     35.39 o
  -3   9   9      397.08      428.50     40.16 o
  -2   9   9      100.23       76.13     20.23 o
  -1   9   9      111.10      121.58     24.60 o
   0   9   9      213.39      208.86     18.80 o
   1   9   9       18.59        7.62     16.69 o
   2   9   9       53.20       43.42     17.33 o
  -9  10   9        1.03        4.44     23.51 o
  -8  10   9       13.93       53.99     36.65 o
  -7  10   9      184.76      190.99     23.26 o
  -6  10   9       11.77       11.61     31.73 o
  -5  10   9      217.78      173.37     23.32 o
  -4  10   9        4.89        3.55     23.96 o
  -3  10   9       11.23        6.35     18.42 o
  -2  10   9      275.55      238.55     46.99 o
  -1  10   9       69.85       70.52     17.88 o
   0  10   9       53.17       56.23     24.41 o
  -7  11   9       64.65       95.20     38.93 o
  -6  11   9       58.02      -25.30     73.14 o
  -5  11   9        0.06       10.10     28.82 o
  -4  11   9      102.17      109.84     32.27 o
  -3  11   9       32.62       59.92     17.49 o
   1 -14  10      149.78      182.12     21.35 o
   2 -14  10       64.68       44.59     17.85 o
   3 -14  10       66.16      105.67     18.53 o
   4 -14  10       55.06       47.29     23.61 o
   5 -14  10       15.96       14.28     32.05 o
   6 -14  10       42.07       68.27     36.82 o
  -2 -13  10        3.62       21.42     21.64 o
  -1 -13  10      102.19      140.77     21.87 o
   0 -13  10      122.38      138.81     16.45 o
   1 -13  10        1.75      -15.81     25.30 o
   2 -13  10      249.68      252.88     18.05 o
   3 -13  10        2.67       -4.22     19.50 o
   4 -13  10       25.53       19.77     11.96 o
   5 -13  10       38.34       29.94     15.90 o
   6 -13  10        0.68      -10.41     31.43 o
   7 -13  10       63.94       63.06     20.97 o
   8 -13  10        1.73      -40.33     40.36 o
  -4 -12  10        7.73       -7.49     23.71 o
  -3 -12  10       61.25       94.68     21.98 o
  -2 -12  10       83.00       53.55     11.68 o
  -1 -12  10       25.31       49.74     15.36 o
   0 -12  10      198.57      216.25     11.27 o
   1 -12  10      132.03      138.91     10.81 o
   2 -12  10       13.07       21.56     17.87 o
   3 -12  10      212.06      207.57     13.39 o
   4 -12  10       12.09       -5.54     13.62 o
   5 -12  10       36.67       43.07      9.37 o
   6 -12  10        8.25       10.25     15.12 o
   7 -12  10       79.49       77.91     18.25 o
   8 -12  10       68.02       56.40     43.26 o
   9 -12  10       37.79       20.80     38.84 o
  -5 -11  10       29.68       25.96     29.60 o
  -4 -11  10      163.91      171.55     14.62 o
  -3 -11  10       46.29       19.19     10.83 o
  -2 -11  10       67.26       70.67     10.35 o
  -1 -11  10      334.78      349.12     22.22 o
   0 -11  10       35.29       40.71      7.60 o
   1 -11  10      223.72      215.30     12.42 o
   2 -11  10      255.83      277.43     17.90 o
   3 -11  10       36.55       70.55      9.51 o
   4 -11  10       41.53       19.79     14.72 o
   5 -11  10       92.35      113.34     14.84 o
   6 -11  10       51.53       69.61     15.63 o
   7 -11  10       89.11       82.33     14.31 o
   8 -11  10       11.18       23.37     17.72 o
   9 -11  10      138.31      109.27     47.23 o
  -6 -10  10      108.96      108.37     23.26 o
  -5 -10  10       46.42       23.79     15.95 o
  -4 -10  10       87.88       79.51     20.96 o
  -3 -10  10      455.12      447.73     30.14 o
  -2 -10  10       29.84       23.87      8.01 o
  -1 -10  10       12.80       10.48      6.59 o
   0 -10  10       83.91       94.36      9.39 o
   1 -10  10        0.12        1.29      9.74 o
   2 -10  10      584.94      583.46     14.84 o
   3 -10  10      122.43      121.80     10.71 o
   4 -10  10       52.20       86.64     19.37 o
   5 -10  10       62.90       37.87     13.69 o
   6 -10  10       57.02       56.34      9.65 o
   7 -10  10       76.07       76.20     12.88 o
   8 -10  10      258.92      259.81     16.50 o
   9 -10  10        2.24       34.89     18.28 o
  10 -10  10       93.02       21.74     42.55 o
  -7  -9  10       50.58       41.51     18.70 o
  -6  -9  10        4.44       12.38     18.87 o
  -5  -9  10      136.60      111.45     27.48 o
  -4  -9  10        2.91       18.02     12.36 o
  -3  -9  10        0.18        7.62      7.98 o
  -2  -9  10       13.37       10.68      8.14 o
  -1  -9  10       41.94       22.71      7.00 o
   0  -9  10      550.93      540.28     21.32 o
   1  -9  10      304.36      312.06     10.06 o
   2  -9  10        5.10       -1.28     10.91 o
   3  -9  10      180.29      146.29      9.11 o
   4  -9  10      373.48      340.72     12.92 o
   5  -9  10      195.54      242.89     29.47 o
   6  -9  10      168.14      170.10     16.30 o
   7  -9  10      132.30      119.56     12.97 o
   8  -9  10      115.65       99.24     19.81 o
   9  -9  10      254.66      212.05     16.70 o
  10  -9  10        2.02       -5.44     18.71 o
  -8  -8  10       49.62       52.97     16.43 o
  -7  -8  10       63.31       50.08     13.03 o
  -6  -8  10        9.26       13.98      8.99 o
  -5  -8  10        2.12      -13.02     13.02 o
  -4  -8  10       90.37       91.14      8.91 o
  -3  -8  10      350.07      400.53     13.14 o
  -2  -8  10      152.17      104.99     14.02 o
  -1  -8  10      270.67      280.29     10.96 o
   0  -8  10      450.13      396.47     19.07 o
   1  -8  10      141.53      104.12     12.42 o
   2  -8  10     1595.04     1583.53     25.42 o
   3  -8  10       81.00      120.66     16.17 o
   4  -8  10      266.11      256.92     16.55 o
   5  -8  10      191.38      162.50     15.24 o
   6  -8  10      129.57      131.13     10.37 o
   7  -8  10      330.53      419.69     22.43 o
   8  -8  10       67.27       58.88      8.22 o
   9  -8  10      158.95      145.48     15.68 o
  10  -8  10      200.66      202.27     19.73 o
  -9  -7  10       40.73       21.61     19.17 o
  -8  -7  10      168.39      169.58     15.34 o
  -7  -7  10       29.24       23.00      6.98 o
  -6  -7  10      127.77      108.98      8.29 o
  -5  -7  10      106.86      104.18     10.13 o
  -4  -7  10       24.49       84.28      8.26 o
  -3  -7  10      210.85      248.08     22.75 o
  -2  -7  10      748.27      718.39     23.47 o
  -1  -7  10       50.73       12.77     14.35 o
   0  -7  10      988.53      970.25     29.63 o
   1  -7  10      131.96       89.93      7.59 o
   2  -7  10      496.55      473.82     10.90 o
   3  -7  10     1028.64      960.13     18.25 o
   4  -7  10        7.09        2.12      7.02 o
   5  -7  10       52.81       64.72      9.08 o
   6  -7  10      198.25      174.76      9.94 o
   7  -7  10        9.27       16.84     16.64 o
   8  -7  10      550.09      588.50     29.88 o
   9  -7  10        4.75       -4.21     25.49 o
  10  -7  10       89.34       76.37     23.80 o
 -10  -6  10       68.90      245.69     51.57 o
  -9  -6  10       36.94       23.33     15.43 o
  -8  -6  10       30.77       42.06     16.74 o
  -7  -6  10      158.27      140.65      9.35 o
  -6  -6  10        1.81        5.52     14.88 o
  -5  -6  10       26.93       36.06      6.84 o
  -4  -6  10      973.36     1132.49     24.35 o
  -3  -6  10       18.07       19.94      6.81 o
  -2  -6  10      382.63      396.07     10.54 o
  -1  -6  10     1493.98     1400.67     24.44 o
   0  -6  10       32.22        5.57      9.19 o
   1  -6  10     2645.60     2581.35     35.60 o
   2  -6  10       61.33       58.55      7.70 o
   3  -6  10      543.71      520.21     12.15 o
   4  -6  10     1052.58      964.73     17.94 o
   5  -6  10       41.55       19.89      7.23 o
   6  -6  10      964.56     1141.85     20.34 o
   7  -6  10      172.88      132.67      9.62 o
   8  -6  10      260.04      226.87     14.30 o
   9  -6  10      580.89      516.62     27.09 o
  10  -6  10        0.62       32.57     20.80 o
 -10  -5  10       60.45       53.34     26.29 o
  -9  -5  10       96.91      100.01     21.48 o
  -8  -5  10      326.31      311.03     16.12 o
  -7  -5  10       77.17       95.39     10.37 o
  -6  -5  10      629.16      631.02     22.66 o
  -5  -5  10       15.98       30.69     10.46 o
  -4  -5  10      238.77      243.38     13.28 o
  -3  -5  10     1933.03     2070.27     39.16 o
  -2  -5  10       24.78       39.47      6.23 o
  -1  -5  10      611.59      598.60     13.62 o
   0  -5  10       59.65       44.63     13.09 o
   1  -5  10      408.07      399.33     11.64 o
   2  -5  10     1616.30     1602.84     51.82 o
   3  -5  10       19.32       43.58      8.81 o
   4  -5  10      123.69      113.00     14.47 o
   5  -5  10      176.66      180.68      7.07 o
   6  -5  10      297.22      279.27      6.98 o
   7  -5  10     1513.19     1657.62     33.17 o
   8  -5  10       17.45       27.92     15.58 o
   9  -5  10      157.80      141.71     13.11 o
  10  -5  10      260.88      251.08     24.61 o
 -11  -4  10      193.61      194.62     33.11 o
 -10  -4  10      203.40      172.41     20.39 o
  -9  -4  10       24.34       37.44      8.68 o
  -8  -4  10      350.04      344.36     11.96 o
  -7  -4  10      197.41      212.72      9.74 o
  -6  -4  10      320.56      289.92     11.26 o
  -5  -4  10      596.01      695.73     25.63 o
  -4  -4  10      383.90      419.79     10.55 o
  -3  -4  10      214.80      198.73      7.09 o
  -2  -4  10     1736.44     1674.44     23.94 o
  -1  -4  10      315.87      300.63     11.16 o
   0  -4  10     2652.29     2628.39     35.43 o
   1  -4  10        1.58       -7.23      7.23 o
   2  -4  10      108.47      107.59      7.37 o
   3  -4  10     2587.69     2586.28     44.92 o
   4  -4  10       33.53       48.64      5.95 o
   5  -4  10     1428.97     1573.39     23.43 o
   6  -4  10      510.91      559.09     34.88 o
   7  -4  10       77.93       75.66      9.54 o
   8  -4  10      815.78      787.61     29.43 o
   9  -4  10        0.07       16.47     12.20 o
  10  -4  10      128.32       99.20     28.06 o
 -11  -3  10        2.80      -15.39     49.97 o
 -10  -3  10      239.23      223.71     32.44 o
  -9  -3  10      101.77       93.51     10.26 o
  -8  -3  10        2.10        1.74      6.70 o
  -7  -3  10     1465.83     1514.71     24.21 o
  -6  -3  10        7.99        8.22      5.82 o
  -5  -3  10       68.46       36.29      5.30 o
  -4  -3  10     2785.50     3194.82     49.87 o
  -3  -3  10       31.27       29.76      5.02 o
  -2  -3  10     2088.39     1804.86     38.60 o
  -1  -3  10      580.57      555.26     14.43 o
   0  -3  10      173.91      128.26     13.52 o
   1  -3  10     6125.23     6167.61     97.58 o
   2  -3  10       43.79       42.10      5.59 o
   3  -3  10     1242.89     1188.23     18.73 o
   4  -3  10      767.59      789.00     13.86 o
   5  -3  10        0.42       -7.50      8.54 o
   6  -3  10      940.92      988.75     31.98 o
   7  -3  10       85.08       82.03     11.04 o
   8  -3  10      288.67      289.65     20.48 o
   9  -3  10      131.99       99.03     15.06 o
  10  -3  10        8.06       21.93     30.86 o
 -12  -2  10      102.65       59.81     42.97 o
 -11  -2  10      220.54      210.43     19.04 o
 -10  -2  10       37.69       40.43     10.53 o
  -9  -2  10      305.50      284.12     15.50 o
  -8  -2  10      338.01      355.86     21.30 o
  -7  -2  10        3.44        3.45      6.06 o
  -6  -2  10     1648.12     1815.43     40.63 o
  -5  -2  10      114.60      124.54      7.41 o
  -4  -2  10     1353.48     1227.14     18.22 o
  -3  -2  10     1721.24     1711.87     29.19 o
  -2  -2  10       11.45        8.05      8.91 o
  -1  -2  10     3419.59     3113.75     47.37 o
   0  -2  10        1.64       -9.03      9.03 o
   1  -2  10        7.05        9.33      9.15 o
   2  -2  10     1514.96     1514.84     24.17 o
   3  -2  10       22.10       41.83      6.96 o
   4  -2  10     1164.15     1089.18     18.07 o
   5  -2  10       10.44       19.70     10.46 o
   6  -2  10       23.12       21.19      9.75 o
   7  -2  10      934.09      915.92     28.86 o
   8  -2  10        2.64       15.52     11.63 o
   9  -2  10      116.65       99.46     18.87 o
  10  -2  10      106.39      267.29     51.48 o
 -12  -1  10       25.88       62.17     34.88 o
 -11  -1  10       97.74       55.98     14.66 o
 -10  -1  10      166.37      181.55     11.21 o
  -9  -1  10       59.10       74.13     13.99 o
  -8  -1  10      259.82      263.64     13.61 o
  -7  -1  10      636.50      670.16     13.58 o
  -6  -1  10      479.11      420.07     11.81 o
  -5  -1  10     3012.19     3515.16     48.19 o
  -4  -1  10       14.01       15.37      4.64 o
  -3  -1  10     2113.56     1864.69     30.42 o
  -2  -1  10      159.73      174.02     14.22 o
  -1  -1  10       55.73       27.06      7.31 o
   0  -1  10     5474.15     5429.57     78.01 o
   1  -1  10       84.42       81.89      7.77 o
   2  -1  10      641.08      561.82     10.76 o
   3  -1  10      634.43      672.28     18.67 o
   4  -1  10        1.92       -0.95      8.39 o
   5  -1  10      167.25      157.37      9.17 o
   6  -1  10      116.76      135.51     16.85 o
   7  -1  10       65.94       66.42     10.38 o
   8  -1  10      380.50      326.92     29.58 o
   9  -1  10        2.62       24.24     22.06 o
 -12   0  10      310.50      255.01     34.97 o
 -11   0  10        0.09        2.39     10.53 o
 -10   0  10      332.60      312.73     18.87 o
  -9   0  10      271.94      271.33     13.40 o
  -8   0  10      252.71      222.05     15.00 o
  -7   0  10     2858.12     3143.95     86.74 o
  -6   0  10       35.80       37.48      6.13 o
  -5   0  10     2187.25     2011.55     35.67 o
  -4   0  10     2510.64     2783.23    122.97 o
  -3   0  10        2.04       11.63      5.64 o
  -2   0  10     3610.01     3238.33     55.18 o
  -1   0  10       16.48       37.88     11.20 o
   0   0  10      488.05      502.07     12.65 o
   1   0  10     2175.93     2117.17     38.73 o
   2   0  10        2.74       -3.72     10.71 o
   3   0  10      645.74      594.94     21.45 o
   4   0  10      152.55      189.99     15.57 o
   5   0  10        0.87       -2.18     12.20 o
   6   0  10      532.17      524.06     13.68 o
   7   0  10      356.25      350.40     18.38 o
   8   0  10       77.86       74.31     15.30 o
   9   0  10      110.78       94.26     22.38 o
 -12   1  10      230.77      177.17     20.90 o
 -11   1  10      462.50      426.25     14.91 o
 -10   1  10        0.00       -0.14     22.24 o
  -9   1  10     1055.78     1035.43     25.11 o
  -8   1  10      368.06      351.41     17.69 o
  -7   1  10      486.17      471.41     13.73 o
  -6   1  10     4398.54     5108.11    108.51 o
  -5   1  10      461.89      478.53     13.23 o
  -4   1  10     2666.26     2793.08     52.49 o
  -3   1  10        3.19       14.74      5.18 o
  -2   1  10       11.75       13.39      4.94 o
  -1   1  10     2069.77     1989.63     53.84 o
   0   1  10      364.86      345.99     14.11 o
   1   1  10      319.23      280.65      8.78 o
   2   1  10      635.26      649.56     23.00 o
   3   1  10       65.08       62.44      6.30 o
   4   1  10      692.93      705.25     14.60 o
   5   1  10      213.81      192.76     12.28 o
   6   1  10       62.14       43.66     11.41 o
   7   1  10      384.42      394.28     19.31 o
   8   1  10       38.65       67.56     17.48 o
 -13   2  10      242.10      172.67     54.26 o
 -12   2  10       28.61       12.13     12.39 o
 -11   2  10      230.36      196.03     11.29 o
 -10   2  10      174.48      173.56     16.18 o
  -9   2  10       11.64        3.37      9.10 o
  -8   2  10      748.93      785.90     19.80 o
  -7   2  10      432.33      414.72     18.03 o
  -6   2  10      664.16      668.90     20.68 o
  -5   2  10      138.51      115.32     10.12 o
  -4   2  10        3.04        4.42      5.64 o
  -3   2  10      847.47      874.53     15.77 o
  -2   2  10       64.40       51.16      5.60 o
  -1   2  10        0.11       -8.21      8.21 o
   0   2  10     1229.96     1330.51     24.95 o
   1   2  10      465.61      511.73     10.45 o
   2   2  10      641.41      637.73     25.67 o
   3   2  10      251.97      268.79     10.66 o
   4   2  10       39.57       36.98      9.11 o
   5   2  10      232.58      283.03     13.97 o
   6   2  10      191.50      205.67     13.96 o
   7   2  10       25.32       27.03     14.40 o
   8   2  10       72.76       54.06     32.92 o
 -13   3  10       73.98       72.56     46.51 o
 -12   3  10      305.58      270.97     22.41 o
 -11   3  10       16.12       24.05     13.73 o
 -10   3  10      337.06      310.90     13.65 o
  -9   3  10      169.15      154.80     10.87 o
  -8   3  10      113.69      104.85      9.02 o
  -7   3  10     1487.38     1638.96     32.27 o
  -6   3  10        7.35       22.74      8.41 o
  -5   3  10      768.38      844.00     19.80 o
  -4   3  10       49.14       31.04      8.29 o
  -3   3  10        1.47        0.84      5.74 o
  -2   3  10     1299.30     1412.87     25.89 o
  -1   3  10       74.91       79.37      6.91 o
   0   3  10       74.79       63.91      8.87 o
   1   3  10      981.25      987.87     17.08 o
   2   3  10      192.57      200.12     14.45 o
   3   3  10      519.12      540.12     14.79 o
   4   3  10      262.34      249.36     14.66 o
   5   3  10        0.14       17.17     12.79 o
   6   3  10       76.96       87.35     12.15 o
   7   3  10      109.34      126.81     23.90 o
 -13   4  10       31.89       45.77     44.83 o
 -12   4  10      216.44      207.37     17.78 o
 -11   4  10      132.66      129.61     12.05 o
 -10   4  10        1.58        4.15      9.27 o
  -9   4  10      374.27      367.77     26.04 o
  -8   4  10      687.11      773.55     36.23 o
  -7   4  10      155.88      153.20      9.81 o
  -6   4  10      509.43      511.24     17.00 o
  -5   4  10       47.93       92.38      7.75 o
  -4   4  10      340.69      370.94     12.48 o
  -3   4  10      120.60       94.31      8.59 o
  -2   4  10       15.79       14.51      8.69 o
  -1   4  10      485.21      443.41     23.47 o
   0   4  10      891.80      897.12     17.67 o
   1   4  10       22.62        1.83     11.69 o
   2   4  10      164.81      137.10      7.27 o
   3   4  10       35.38       33.56      9.32 o
   4   4  10      130.16      173.23     23.98 o
   5   4  10      124.57      125.18     10.85 o
   6   4  10      129.17      147.56     16.09 o
   7   4  10       49.35       92.06     52.41 o
 -12   5  10       56.54       46.60     13.23 o
 -11   5  10       43.78       60.49     16.60 o
 -10   5  10       89.14       90.69     10.62 o
  -9   5  10       33.64       42.78      9.27 o
  -8   5  10      704.73      758.01     19.21 o
  -7   5  10      543.42      594.81     27.07 o
  -6   5  10      832.64      877.38     27.93 o
  -5   5  10      350.27      342.50     45.40 o
  -4   5  10      548.46      634.11     25.58 o
  -3   5  10       81.14       82.90     13.64 o
  -2   5  10      460.13      483.97     18.67 o
  -1   5  10        0.35      -13.27     15.61 o
   0   5  10      249.98      236.10     16.72 o
   1   5  10      671.73      691.30     20.75 o
   2   5  10      208.38      232.35     16.53 o
   3   5  10      284.22      282.27     21.33 o
   4   5  10       47.13       47.64     11.06 o
   5   5  10       28.24       32.86     13.63 o
   6   5  10      190.38      157.85     52.41 o
 -12   6  10       81.81       77.87     20.39 o
 -11   6  10       22.02       34.22     11.29 o
 -10   6  10      356.13      324.60     12.81 o
  -9   6  10      290.49      298.13     16.68 o
  -8   6  10       21.74       34.53      6.91 o
  -7   6  10      582.73      648.70     16.66 o
  -6   6  10      143.74      145.21     14.10 o
  -5   6  10      177.84      180.36     14.32 o
  -4   6  10       34.32       18.54      7.05 o
  -3   6  10       53.77       66.27      8.97 o
  -2   6  10       62.59       49.34     10.34 o
  -1   6  10      450.58      458.08     14.63 o
   0   6  10        9.78       17.58     14.41 o
   1   6  10      135.18      165.16     10.03 o
   2   6  10      103.40       96.94      9.71 o
   3   6  10       93.61       74.40     10.94 o
   4   6  10      124.63      110.12     12.31 o
   5   6  10       35.23       39.77     31.99 o
 -11   7  10       67.05       58.85     17.36 o
 -10   7  10        0.80       14.63     14.49 o
  -9   7  10       97.21      113.72      9.10 o
  -8   7  10      586.63      630.43     16.26 o
  -7   7  10       46.93       38.43      5.60 o
  -6   7  10      166.42      185.57     17.29 o
  -5   7  10        4.81        6.33     10.52 o
  -4   7  10       32.78       45.91      7.95 o
  -3   7  10      174.99      194.45     13.96 o
  -2   7  10      187.45      162.74     13.16 o
  -1   7  10      378.56      373.36     23.37 o
   0   7  10      479.38      477.20     16.72 o
   1   7  10        3.69       23.51      9.21 o
   2   7  10      268.50      252.93     13.19 o
   3   7  10      102.75       85.06     12.91 o
   4   7  10       78.92       87.86     56.54 o
 -11   8  10       44.97       68.03     28.65 o
 -10   8  10      154.66      141.32     23.42 o
  -9   8  10       40.44       19.42     13.73 o
  -8   8  10      161.74      180.11     16.68 o
  -7   8  10      394.07      371.25     35.25 o
  -6   8  10       47.05       43.18     17.78 o
  -5   8  10      131.38      142.74     16.18 o
  -4   8  10      194.42      194.23     14.33 o
  -3   8  10        0.22       -2.08     14.89 o
  -2   8  10      793.78      859.85     23.00 o
  -1   8  10       24.35       15.14     16.42 o
   0   8  10      243.46      262.19     11.95 o
   1   8  10      258.81      243.10     27.07 o
   2   8  10        9.97       -8.84     25.75 o
   3   8  10      174.64      194.22     43.98 o
 -10   9  10       24.04      -22.68     58.56 o
  -9   9  10      183.36      186.10     28.31 o
  -8   9  10        8.76       23.41     24.77 o
  -7   9  10       61.64       70.16     15.02 o
  -6   9  10      193.59      143.72     16.86 o
  -5   9  10       27.03       26.16     24.09 o
  -4   9  10       30.10       52.38     13.96 o
  -3   9  10      123.70      108.08     24.58 o
  -2   9  10       76.04       54.62     22.09 o
  -1   9  10      466.40      465.08     61.32 o
   0   9  10       12.72       12.32     13.15 o
   1   9  10      121.60      120.63     28.85 o
  -8  10  10      263.21      195.10     35.05 o
  -7  10  10        4.08       29.70     30.25 o
  -6  10  10       98.49      113.21     18.00 o
  -5  10  10       59.09      109.55     29.14 o
  -4  10  10       45.71       35.76     45.09 o
  -3  10  10      252.51      233.14     41.44 o
  -2  10  10       72.75       79.97     24.53 o
   1 -14  11      106.14      114.55     44.07 o
   2 -14  11       90.99       94.16     25.38 o
   3 -14  11      146.12      196.75     34.45 o
   4 -14  11        5.35      -19.08     39.00 o
   5 -14  11       17.22       12.79     37.50 o
  -2 -13  11       15.26       28.02     26.88 o
  -1 -13  11      102.80      109.00     23.99 o
   0 -13  11       11.46       31.06     23.98 o
   1 -13  11      252.41      247.67     22.57 o
   2 -13  11       13.15       25.10     15.21 o
   3 -13  11       55.39       75.38     14.28 o
   4 -13  11      133.59      146.57     29.91 o
   5 -13  11        5.57       23.57     23.13 o
   6 -13  11       50.82       72.87     47.16 o
   7 -13  11       55.52      113.95     73.56 o
  -3 -12  11      135.82      120.64     31.32 o
  -2 -12  11        0.03       35.94     21.25 o
  -1 -12  11       49.79       25.54     13.77 o
   0 -12  11      157.02      144.82     18.21 o
   1 -12  11       38.82       18.76     12.89 o
   2 -12  11      485.58      513.04     45.30 o
   3 -12  11        1.87       26.74     10.70 o
   4 -12  11       53.90       69.87     12.02 o
   5 -12  11      146.70      155.92     14.78 o
   6 -12  11        9.65      -12.28     23.58 o
   7 -12  11      119.52      152.44     20.67 o
   8 -12  11       39.57       -6.25     57.97 o
  -5 -11  11      137.17      134.28     52.46 o
  -4 -11  11       14.64       59.12     23.27 o
  -3 -11  11      109.68      121.87     21.23 o
  -2 -11  11      284.21      257.24     20.43 o
  -1 -11  11        2.57       25.38     17.95 o
   0 -11  11      296.11      279.04     16.22 o
   1 -11  11      314.43      329.06     18.43 o
   2 -11  11      129.50      174.18     18.46 o
   3 -11  11      336.61      333.08     13.23 o
   4 -11  11        1.46        6.99     13.20 o
   5 -11  11       79.93       85.54     15.01 o
   6 -11  11      161.10      180.87     17.57 o
   7 -11  11        0.06        0.40     23.64 o
   8 -11  11      304.79      241.04     59.83 o
   9 -11  11       21.14      -16.34     41.79 o
  -6 -10  11       50.24       28.25     28.46 o
  -5 -10  11       35.99       20.43     17.89 o
  -4 -10  11      413.42      409.17     53.15 o
  -3 -10  11        6.79      -15.58     17.78 o
  -2 -10  11       24.74       46.33     15.39 o
  -1 -10  11       38.05       33.02     10.25 o
   0 -10  11        8.68       -5.21     17.33 o
   1 -10  11     1095.45     1134.74     36.27 o
   2 -10  11        1.59       13.78      7.98 o
   3 -10  11       38.89       42.03      7.72 o
   4 -10  11      211.40      227.18     10.50 o
   5 -10  11        2.82        9.71     11.36 o
   6 -10  11      181.36      198.07     13.26 o
   7 -10  11      147.68      115.25     13.09 o
   8 -10  11       40.20       61.95     19.33 o
   9 -10  11      212.44      176.96     28.17 o
  -7  -9  11        4.85       31.90     23.80 o
  -6  -9  11      235.19      199.21     16.88 o
  -5  -9  11        2.05       28.91      9.61 o
  -4  -9  11       38.59       41.77     13.76 o
  -3  -9  11      115.96      122.44      9.67 o
  -2  -9  11        5.96        5.97     12.69 o
  -1  -9  11      506.03      562.92     18.22 o
   0  -9  11      300.80      243.99     19.28 o
   1  -9  11       12.07       10.63      7.53 o
   2  -9  11     1266.19     1333.41     23.69 o
   3  -9  11        6.87       12.91      7.87 o
   4  -9  11      138.16      151.71      9.68 o
   5  -9  11      335.05      371.71     20.26 o
   6  -9  11        7.54       16.11      9.72 o
   7  -9  11      345.70      395.35     26.50 o
   8  -9  11        1.93        5.36     18.54 o
   9  -9  11       15.20       34.14     48.77 o
  -8  -8  11      114.20       97.69     28.69 o
  -7  -8  11      240.30      197.88     18.73 o
  -6  -8  11      139.60      158.73     16.57 o
  -5  -8  11      240.25      208.64     15.13 o
  -4  -8  11       82.14       78.75     14.56 o
  -3  -8  11      212.05      254.90     25.86 o
  -2  -8  11      779.79      745.95     18.62 o
  -1  -8  11        1.92       15.66     23.12 o
   0  -8  11     1930.36     2052.36     69.57 o
   1  -8  11      532.37      465.43     12.31 o
   2  -8  11      243.41      206.95     10.14 o
   3  -8  11      794.50      772.96     16.67 o
   4  -8  11       77.66       92.81      7.38 o
   5  -8  11      286.38      339.35     14.34 o
   6  -8  11       90.64       87.07     11.09 o
   7  -8  11        7.49       12.46     10.78 o
   8  -8  11      168.43      150.37     18.41 o
   9  -8  11       33.19       26.95     24.06 o
  10  -8  11       22.71       19.90     25.28 o
  -9  -7  11      159.98      121.87     26.57 o
  -8  -7  11        6.30       12.73     18.38 o
  -7  -7  11      717.88      686.68     43.79 o
  -6  -7  11       54.55       58.83     22.86 o
  -5  -7  11      153.10      173.05     14.15 o
  -4  -7  11      605.32      639.33     31.04 o
  -3  -7  11      117.76       87.99     14.28 o
  -2  -7  11      945.24     1016.07     21.45 o
  -1  -7  11      257.11      256.27     22.83 o
   0  -7  11       13.49        7.87      7.26 o
   1  -7  11     3372.43     3612.54     47.77 o
   2  -7  11       13.74       14.39      7.87 o
   3  -7  11      145.46      141.83     23.84 o
   4  -7  11      171.31      197.40     10.25 o
   5  -7  11        0.43        5.82      8.93 o
   6  -7  11      181.88      202.98     14.57 o
   7  -7  11       98.52       80.49      8.06 o
   8  -7  11       10.36       16.32     12.56 o
   9  -7  11       59.20       39.47     36.05 o
  10  -7  11       83.66      124.96     70.13 o
  -9  -6  11      143.88      127.63     18.83 o
  -8  -6  11      200.79      213.20     30.13 o
  -7  -6  11        4.35        6.95     11.88 o
  -6  -6  11      913.44      977.96     30.16 o
  -5  -6  11        8.70       23.73      7.08 o
  -4  -6  11      178.86      217.58     12.58 o
  -3  -6  11      742.99      730.09     19.56 o
  -2  -6  11       47.18       37.61      7.50 o
  -1  -6  11     2343.28     2343.25     41.94 o
   0  -6  11      111.00      119.40     11.74 o
   1  -6  11       21.33        7.31      8.46 o
   2  -6  11     1493.05     1505.89     23.24 o
   3  -6  11      103.46      109.96      8.66 o
   4  -6  11       49.75       55.24     12.48 o
   5  -6  11        1.24        4.32     10.44 o
   6  -6  11       37.52       12.53      6.47 o
   7  -6  11      315.46      290.87     14.30 o
   8  -6  11       36.44       49.53     12.32 o
   9  -6  11        0.77      -10.38     22.99 o
  10  -6  11      217.78      128.85     29.82 o
 -10  -5  11      170.07      149.21     30.31 o
  -9  -5  11       18.25       37.89     17.90 o
  -8  -5  11      342.46      284.43     26.87 o
  -7  -5  11      377.16      367.70     28.15 o
  -6  -5  11      256.85      233.72     14.21 o
  -5  -5  11      841.40      834.90     24.99 o
  -4  -5  11        8.64       17.01     11.14 o
  -3  -5  11      385.59      405.32     22.79 o
  -2  -5  11       89.59       85.28     11.71 o
  -1  -5  11        2.57       -7.12     10.45 o
   0  -5  11     2279.16     2237.65     34.01 o
   1  -5  11      395.61      338.84     16.20 o
   2  -5  11      473.09      471.33     15.46 o
   3  -5  11        4.56      -13.72     16.67 o
   4  -5  11        0.68        1.82      6.84 o
   5  -5  11      422.79      431.41     16.62 o
   6  -5  11      232.00      190.89     12.17 o
   7  -5  11       52.38       36.43     10.95 o
   8  -5  11      129.01      132.66     12.21 o
   9  -5  11       85.47       55.70     13.62 o
  10  -5  11       10.72        8.31     26.60 o
 -11  -4  11       55.56      169.14     56.12 o
 -10  -4  11      122.62       98.69     18.28 o
  -9  -4  11      211.47      201.12     28.64 o
  -8  -4  11       11.60       -0.45      9.20 o
  -7  -4  11     1593.03     1635.06     74.17 o
  -6  -4  11      145.60      151.45      9.76 o
  -5  -4  11      289.50      289.81      9.49 o
  -4  -4  11       44.32       40.58      5.58 o
  -3  -4  11      238.76      230.85      8.01 o
  -2  -4  11      440.80      416.72     10.25 o
  -1  -4  11      340.60      337.43     11.02 o
   0  -4  11      210.49      144.64      7.39 o
   1  -4  11     1454.88     1482.08     58.53 o
   2  -4  11      723.27      663.72     26.67 o
   3  -4  11       75.50       70.37     10.67 o
   4  -4  11      362.95      386.83     13.12 o
   5  -4  11      346.65      285.71     10.34 o
   6  -4  11        0.51       -5.32     11.66 o
   7  -4  11      460.44      422.03     16.78 o
   8  -4  11       10.21        4.42     15.93 o
   9  -4  11      102.76       95.30     17.89 o
  10  -4  11      203.40      246.63     48.11 o
 -11  -3  11      218.65      215.39     25.19 o
 -10  -3  11       38.80       23.27     15.93 o
  -9  -3  11      364.39      362.82     17.51 o
  -8  -3  11      365.96      372.01     22.29 o
  -7  -3  11       70.20       76.15      7.26 o
  -6  -3  11      516.22      584.38     14.27 o
  -5  -3  11       17.10       20.40      5.91 o
  -4  -3  11      193.85      209.10      7.57 o
  -3  -3  11      136.97      187.24      6.74 o
  -2  -3  11      286.84      283.85     14.38 o
  -1  -3  11     1920.94     1819.77     26.59 o
   0  -3  11     2759.21     2861.50     86.57 o
   1  -3  11        7.60        6.29      7.65 o
   2  -3  11     1564.64     1548.42     25.57 o
   3  -3  11      496.15      502.14     18.04 o
   4  -3  11       50.35       36.42      7.99 o
   5  -3  11       49.71       63.41     13.00 o
   6  -3  11      229.06      179.73     15.91 o
   7  -3  11      262.41      206.28     15.25 o
   8  -3  11      139.92      142.95     15.24 o
   9  -3  11        1.78      -17.99     24.08 o
 -12  -2  11       24.39      -53.42     53.42 o
 -11  -2  11       50.28       61.05     15.67 o
 -10  -2  11      166.71      161.75     12.30 o
  -9  -2  11       15.93       13.68     16.30 o
  -8  -2  11      519.68      543.27     19.34 o
  -7  -2  11      166.30      138.32      8.30 o
  -6  -2  11      118.48      122.87      6.86 o
  -5  -2  11      178.90      192.97     11.50 o
  -4  -2  11        0.39       -2.27      9.04 o
  -3  -2  11       39.15       33.54      7.06 o
  -2  -2  11      401.02      485.12     11.76 o
  -1  -2  11      244.05      214.43      8.52 o
   0  -2  11     2602.17     2597.82     71.29 o
   1  -2  11     1351.88     1307.78     40.07 o
   2  -2  11      465.62      403.09     16.22 o
   3  -2  11      153.39      162.42     10.73 o
   4  -2  11      418.83      330.99     10.96 o
   5  -2  11       46.45       32.30      5.93 o
   6  -2  11      272.25      291.54     12.20 o
   7  -2  11       66.88       51.18     14.86 o
   8  -2  11      123.75      102.97     17.70 o
   9  -2  11      234.13      210.20     29.66 o
 -12  -1  11       42.10       62.19     34.21 o
 -11  -1  11       84.49       71.09     11.71 o
 -10  -1  11       74.79       59.51     18.28 o
  -9  -1  11       98.41       98.86     18.28 o
  -8  -1  11      123.78      124.48     26.17 o
  -7  -1  11      286.79      351.80     11.61 o
  -6  -1  11      330.81      306.62     11.63 o
  -5  -1  11      116.28      124.74      9.49 o
  -4  -1  11       81.32       88.99     14.87 o
  -3  -1  11      960.66      914.04     33.16 o
  -2  -1  11      666.38      644.94     17.00 o
  -1  -1  11     1625.02     1710.32     28.68 o
   0  -1  11      579.50      487.98     14.65 o
   1  -1  11      478.06      453.63     18.25 o
   2  -1  11      930.72      894.72     34.98 o
   3  -1  11       33.98       34.87      6.07 o
   4  -1  11      194.84      228.93      8.48 o
   5  -1  11       67.32       44.82     13.04 o
   6  -1  11       83.54       90.86     10.35 o
   7  -1  11      542.29      536.37     39.95 o
   8  -1  11        9.80       20.55     21.48 o
   9  -1  11      168.18      191.60     47.02 o
 -12   0  11       49.29       71.59     32.19 o
 -11   0  11      122.86      116.32     18.28 o
 -10   0  11      124.23      117.66     14.32 o
  -9   0  11       60.88       50.62     16.68 o
  -8   0  11      777.96      751.04     20.39 o
  -7   0  11      108.04      105.21     22.38 o
  -6   0  11      705.85      676.70     21.49 o
  -5   0  11     1522.41     1445.46     22.89 o
  -4   0  11        0.07       -3.74      7.47 o
  -3   0  11      195.85      220.16      8.97 o
  -2   0  11      766.15      716.62     58.33 o
  -1   0  11      909.14      933.45     31.50 o
   0   0  11     2476.83     2538.97     68.48 o
   1   0  11       19.20       13.97      7.13 o
   2   0  11      232.57      245.07     13.17 o
   3   0  11      722.54      705.13     13.76 o
   4   0  11       94.73       85.98     17.87 o
   5   0  11      363.19      392.47     46.75 o
   6   0  11      298.64      252.48     10.15 o
   7   0  11       44.22       34.86     10.76 o
   8   0  11      320.38      332.99     22.95 o
 -12   1  11       49.03       27.04     15.84 o
 -11   1  11        2.90       -1.76     28.40 o
 -10   1  11      355.80      335.90     18.87 o
  -9   1  11       67.83       74.88     13.31 o
  -8   1  11      905.27      961.49     25.87 o
  -7   1  11      921.26      900.09     25.03 o
  -6   1  11      197.56      177.71     10.91 o
  -5   1  11       14.26       24.79      4.97 o
  -4   1  11      648.83      613.93     14.71 o
  -3   1  11      110.79       83.26      6.47 o
  -2   1  11      688.70      660.18     12.39 o
  -1   1  11      587.75      561.58     40.57 o
   0   1  11       19.49        8.89      6.53 o
   1   1  11     2771.42     2747.69     38.42 o
   2   1  11        0.03        4.39      6.46 o
   3   1  11      992.18      978.23     32.38 o
   4   1  11      307.08      301.55     10.84 o
   5   1  11        1.66        9.16      8.60 o
   6   1  11      545.44      549.28     21.80 o
   7   1  11       58.31       24.61     16.21 o
   8   1  11      217.07      200.94     30.84 o
 -12   2  11       66.29       51.23     14.49 o
 -11   2  11      181.53      165.31     12.47 o
 -10   2  11       26.31       12.82     10.20 o
  -9   2  11      210.66      216.03     11.38 o
  -8   2  11      199.01      189.34     10.28 o
  -7   2  11      147.35      126.74     10.03 o
  -6   2  11      633.59      678.06     15.49 o
  -5   2  11      171.09      175.76     23.31 o
  -4   2  11       86.25       71.92      6.81 o
  -3   2  11     1267.46     1215.31     29.48 o
  -2   2  11      189.29      176.33      7.68 o
  -1   2  11     2361.34     2394.05     60.06 o
   0   2  11      694.01      656.54     34.66 o
   1   2  11      815.85      819.01     15.97 o
   2   2  11      818.97      787.24     22.59 o
   3   2  11      126.01      122.89      8.57 o
   4   2  11      406.40      408.44     13.34 o
   5   2  11      198.33      195.27     18.75 o
   6   2  11      143.91      157.80     20.12 o
   7   2  11      212.40      188.61     21.25 o
 -12   3  11        0.04       22.12     14.66 o
 -11   3  11       86.28       71.74     12.55 o
 -10   3  11      106.79      100.41     14.41 o
  -9   3  11        9.22       20.05     12.72 o
  -8   3  11      897.31      894.58     29.32 o
  -7   3  11        0.20       -6.75     10.94 o
  -6   3  11       27.48       15.84     13.06 o
  -5   3  11     1386.08     1582.11     35.55 o
  -4   3  11        2.62       -2.17      9.29 o
  -3   3  11      557.67      572.70     14.12 o
  -2   3  11     1035.33     1126.16     21.92 o
  -1   3  11      438.57      442.94      8.63 o
   0   3  11     2765.38     3031.43     45.38 o
   1   3  11      138.50      153.60     27.03 o
   2   3  11      300.78      310.37     10.39 o
   3   3  11      530.90      579.34     15.77 o
   4   3  11       57.53       75.79      9.31 o
   5   3  11      271.56      276.73     16.07 o
   6   3  11       89.30       79.42     16.42 o
   7   3  11       24.05       26.53     42.97 o
 -12   4  11      107.83       96.71     14.32 o
 -11   4  11        5.10        7.36     12.05 o
 -10   4  11       87.34       78.76     12.64 o
  -9   4  11      254.10      218.18     12.55 o
  -8   4  11       87.69       78.78     12.64 o
  -7   4  11      913.47      971.73     42.71 o
  -6   4  11       15.22       16.22     13.82 o
  -5   4  11      554.68      553.93     19.98 o
  -4   4  11      476.96      553.77     14.04 o
  -3   4  11        7.53        2.95      7.89 o
  -2   4  11     1984.44     2029.22     40.63 o
  -1   4  11      314.73      370.38     29.65 o
   0   4  11      512.49      492.42     19.65 o
   1   4  11      943.53      970.08     18.90 o
   2   4  11        0.00      -12.29     20.02 o
   3   4  11      496.98      468.41     21.25 o
   4   4  11      161.75      181.92     15.53 o
   5   4  11        0.42        0.97     16.91 o
   6   4  11      196.40      186.89     44.03 o
 -12   5  11       15.39      -10.46     36.65 o
 -11   5  11      183.90      176.09     13.40 o
 -10   5  11        0.22       -3.45     23.42 o
  -9   5  11      536.12      474.15     20.56 o
  -8   5  11      205.74      194.12      9.77 o
  -7   5  11      427.99      432.52     17.48 o
  -6   5  11     1100.10     1241.00     25.83 o
  -5   5  11        1.67       -5.46     17.42 o
  -4   5  11      478.29      423.18     17.61 o
  -3   5  11      513.39      501.12     23.32 o
  -2   5  11      238.56      232.81     12.75 o
  -1   5  11     2042.37     2095.86     61.36 o
   0   5  11      321.82      322.40     14.01 o
   1   5  11       22.21       30.18      7.62 o
   2   5  11      275.84      300.53     15.08 o
   3   5  11       10.38        4.15     12.67 o
   4   5  11      243.99      218.22     16.52 o
   5   5  11       79.89       61.44     17.70 o
 -11   6  11       97.32       87.51     21.91 o
 -10   6  11      112.76      106.91     18.12 o
  -9   6  11       25.57        8.59      8.43 o
  -8   6  11      854.43      814.32     30.08 o
  -7   6  11       21.13        2.80     14.62 o
  -6   6  11      240.62      214.78     39.30 o
  -5   6  11      342.71      358.64     34.43 o
  -4   6  11      193.62      182.36     26.07 o
  -3   6  11      116.14      109.67     15.04 o
  -2   6  11      235.00      253.03     18.28 o
  -1   6  11       39.23       50.26     23.37 o
   0   6  11      618.44      647.01     26.87 o
   1   6  11       27.19       24.33     17.74 o
   2   6  11      163.24      154.75     11.48 o
   3   6  11      166.63      166.50     13.58 o
   4   6  11        8.38        7.98     15.25 o
 -11   7  11        0.00        7.57     24.69 o
 -10   7  11      186.71      148.74     19.30 o
  -9   7  11      254.09      262.34     21.74 o
  -8   7  11       46.99       44.05      8.00 o
  -7   7  11      374.41      329.88     17.25 o
  -6   7  11        0.43       10.21     14.24 o
  -5   7  11      212.92      208.28     15.44 o
  -4   7  11       11.46        0.10     14.45 o
  -3   7  11       35.60       21.38     11.24 o
  -2   7  11      536.08      478.08     38.04 o
  -1   7  11      110.82      110.48     12.44 o
   0   7  11      138.84      154.79      9.65 o
   1   7  11      326.87      321.41     34.52 o
   2   7  11       35.96       35.89     21.01 o
   3   7  11      210.27      229.24     37.25 o
 -10   8  11        2.37       23.70     37.75 o
  -9   8  11      411.72      384.55     23.59 o
  -8   8  11       99.96      115.56     24.94 o
  -7   8  11       94.44      112.32     21.76 o
  -6   8  11      281.35      263.12     20.70 o
  -5   8  11        1.50       -0.50      7.10 o
  -4   8  11      298.10      282.81     19.14 o
  -3   8  11       36.54       25.92     13.32 o
  -2   8  11        9.24       14.50     12.18 o
  -1   8  11      625.89      589.75     25.97 o
   0   8  11       99.86       86.44     20.21 o
   1   8  11      111.21      121.42     15.79 o
   2   8  11       90.47      122.88     41.03 o
  -9   9  11        7.35       -2.85     44.49 o
  -8   9  11      373.70      383.34     36.23 o
  -7   9  11        0.85       24.16     22.33 o
  -6   9  11       48.36       65.53     39.58 o
  -5   9  11       78.07       97.31     24.70 o
  -4   9  11        5.74       14.95     19.66 o
  -3   9  11      118.65       99.62     16.56 o
  -2   9  11       93.78      119.97     21.76 o
  -1   9  11       12.82       16.88     25.57 o
  -5  10  11      153.71      151.42     52.65 o
  -4  10  11       42.68       53.93     28.84 o
   1 -14  12      215.05      218.45     48.37 o
   2 -14  12       50.35       21.87     44.66 o
   3 -14  12       12.07       47.89     42.55 o
   4 -14  12       63.79       37.56     40.36 o
  -1 -13  12       49.06       70.14     22.20 o
   0 -13  12       70.80       60.19     24.06 o
   1 -13  12        0.50        7.47     24.30 o
   2 -13  12      157.24      144.62     17.97 o
   3 -13  12        3.48       20.84     18.66 o
   4 -13  12       18.27       26.08     23.03 o
   5 -13  12       49.12      -19.14     29.55 o
   6 -13  12        1.13      -18.53     40.70 o
  -3 -12  12        4.54       -7.79     21.78 o
  -2 -12  12       72.82       42.27     47.37 o
  -1 -12  12        8.66       54.89     41.08 o
   0 -12  12      146.49      138.13     16.32 o
   1 -12  12      180.21      157.94     18.19 o
   2 -12  12        2.33       24.13     15.78 o
   3 -12  12       87.30       73.76     11.97 o
   4 -12  12       43.07       52.40     19.51 o
   5 -12  12       13.62       24.50     13.75 o
   6 -12  12       25.02       63.99     31.55 o
   7 -12  12       60.42       33.72     21.96 o
   8 -12  12       39.19       72.46     48.96 o
  -4 -11  12      129.72      113.77     27.44 o
  -3 -11  12      114.58      113.51     15.24 o
  -2 -11  12       92.27      104.95     21.25 o
  -1 -11  12      121.77      141.67     13.41 o
   0 -11  12       25.95       17.26     12.11 o
   1 -11  12      280.94      273.35     13.91 o
   2 -11  12      172.36      154.22     10.48 o
   3 -11  12        0.25       17.02     10.21 o
   4 -11  12      130.06      132.32     13.92 o
   5 -11  12       87.11      115.42     14.30 o
   6 -11  12       13.18       29.49     15.92 o
   7 -11  12       67.92       68.56     20.19 o
   8 -11  12       40.32       11.97     29.33 o
  -6 -10  12       82.89       86.60     31.68 o
  -5 -10  12       44.30       53.93     38.34 o
  -4 -10  12       46.82       80.82     17.59 o
  -3 -10  12       67.19       74.10     16.61 o
  -2 -10  12        4.13        4.56     14.65 o
  -1 -10  12       34.04       56.63     13.43 o
   0 -10  12       66.88       49.65     13.66 o
   1 -10  12       30.07       22.80     10.22 o
   2 -10  12      242.41      252.84     11.17 o
   3 -10  12       54.64       70.57     12.69 o
   4 -10  12       32.53       63.77     11.78 o
   5 -10  12      172.16      169.59     22.90 o
   6 -10  12      225.00      201.00     31.14 o
   7 -10  12       73.74       80.10     13.41 o
   8 -10  12      138.84      142.10     17.37 o
   9 -10  12       22.53      -26.31     45.33 o
  -7  -9  12       58.00       26.69     23.83 o
  -6  -9  12        3.78       23.87     15.96 o
  -5  -9  12      118.83      123.72     15.55 o
  -4  -9  12        5.26       17.31     11.59 o
  -3  -9  12       28.11       50.98     11.68 o
  -2  -9  12        6.81       22.99     16.61 o
  -1  -9  12       53.45       48.09     24.14 o
   0  -9  12      346.99      353.88     19.08 o
   1  -9  12      411.14      423.62     11.75 o
   2  -9  12       20.86       21.32     13.80 o
   3  -9  12      188.87      186.87      9.21 o
   4  -9  12      415.44      429.96     14.80 o
   5  -9  12       74.37       88.69     10.59 o
   6  -9  12      253.43      281.38     20.56 o
   7  -9  12       73.74       77.80     15.99 o
   8  -9  12       33.48       17.65     14.89 o
   9  -9  12       95.05       84.30     25.53 o
  -8  -8  12       24.59       37.55     27.38 o
  -7  -8  12      106.05      117.55     19.21 o
  -6  -8  12      120.50      143.51     37.76 o
  -5  -8  12        3.63       16.86     11.44 o
  -4  -8  12       47.75       63.47     12.37 o
  -3  -8  12      118.17      132.67     16.69 o
  -2  -8  12       39.04       22.20      9.74 o
  -1  -8  12       74.91       88.07     11.01 o
   0  -8  12      570.34      563.95     18.25 o
   1  -8  12      563.78      640.02     19.99 o
   2  -8  12      759.92      706.66     24.71 o
   3  -8  12        5.64       16.78      7.93 o
   4  -8  12      226.70      235.12     11.24 o
   5  -8  12      250.07      229.56     18.00 o
   6  -8  12        6.33       22.13     12.26 o
   7  -8  12      178.10      179.71     52.70 o
   8  -8  12       51.03       47.45     18.12 o
   9  -8  12       35.47      117.77     81.33 o
  -8  -7  12      117.13      134.01     26.32 o
  -7  -7  12       30.36       38.28     16.06 o
  -6  -7  12      147.44      192.33     39.24 o
  -5  -7  12      177.43      147.78     13.39 o
  -4  -7  12       26.99       60.52     10.15 o
  -3  -7  12        3.26       -2.11     11.85 o
  -2  -7  12     1028.17     1106.38     37.50 o
  -1  -7  12      102.20       68.52     17.92 o
   0  -7  12     1002.79     1025.04     22.91 o
   1  -7  12      232.69      170.96      9.62 o
   2  -7  12      202.03      189.91     32.12 o
   3  -7  12      786.69      720.00     22.22 o
   4  -7  12       12.61        2.69      9.19 o
   5  -7  12      340.84      391.49     14.86 o
   6  -7  12      687.32      660.38     26.84 o
   7  -7  12       69.76       53.65     11.96 o
   8  -7  12      238.29      224.79     41.71 o
   9  -7  12        9.58       14.78     51.44 o
  -9  -6  12       39.05       51.02     25.37 o
  -8  -6  12       16.41        9.99     18.94 o
  -7  -6  12      180.56      207.58     13.74 o
  -6  -6  12       69.22       89.07     10.14 o
  -5  -6  12      197.05      212.88     14.71 o
  -4  -6  12      294.50      315.96     13.40 o
  -3  -6  12       17.70       35.48      7.91 o
  -2  -6  12        0.45       16.76     10.28 o
  -1  -6  12     1231.99     1175.35     43.06 o
   0  -6  12      239.21      243.80      9.17 o
   1  -6  12     1913.53     1914.53     65.02 o
   2  -6  12       14.10       12.80     11.51 o
   3  -6  12       24.27       32.12     11.32 o
   4  -6  12      236.96      214.93     17.67 o
   5  -6  12       53.06       27.19     11.38 o
   6  -6  12      716.39      790.40     47.28 o
   7  -6  12      125.98      107.83     17.29 o
   8  -6  12       40.30       32.37     13.09 o
   9  -6  12      148.41      106.42     21.40 o
 -10  -5  12        0.94        1.73     24.51 o
  -9  -5  12       50.07       40.48     19.02 o
  -8  -5  12      165.45      163.54     12.06 o
  -7  -5  12      238.99      240.74     13.06 o
  -6  -5  12      554.52      604.69     26.26 o
  -5  -5  12       12.38       25.19     10.46 o
  -4  -5  12       70.28       65.66     11.97 o
  -3  -5  12      525.20      577.16     20.14 o
  -2  -5  12      263.09      300.13     15.12 o
  -1  -5  12      568.73      614.70     24.14 o
   0  -5  12      531.09      514.72     15.02 o
   1  -5  12      908.67      922.57     17.22 o
   2  -5  12      615.43      647.02     16.54 o
   3  -5  12       54.05       87.61     14.63 o
   4  -5  12      936.41      954.59     23.35 o
   5  -5  12     1118.26     1177.60     33.06 o
   6  -5  12       18.49       30.10     10.53 o
   7  -5  12      477.94      479.49     18.48 o
   8  -5  12       37.99       28.89     12.51 o
   9  -5  12       95.86       65.06     38.39 o
 -10  -4  12      218.53      143.49     17.45 o
  -9  -4  12       22.75       28.39     15.73 o
  -8  -4  12      502.91      441.70     31.52 o
  -7  -4  12      140.47      144.50     12.45 o
  -6  -4  12       15.06        1.65     18.48 o
  -5  -4  12      702.36      736.54     21.88 o
  -4  -4  12        1.16        6.87      5.22 o
  -3  -4  12       14.69        7.39      5.08 o
  -2  -4  12     1287.58     1261.34     44.73 o
  -1  -4  12      169.95      165.55     13.69 o
   0  -4  12     3393.78     3449.13     57.13 o
   1  -4  12      225.25      205.32     10.39 o
   2  -4  12       98.35      107.15      8.64 o
   3  -4  12     2304.22     2430.65     36.23 o
   4  -4  12       22.41       24.80      8.79 o
   5  -4  12      625.61      716.54     24.28 o
   6  -4  12      572.14      569.44     13.86 o
   7  -4  12       20.51       23.98     11.62 o
   8  -4  12      267.66      253.88     26.34 o
   9  -4  12        2.98       -2.61     33.13 o
 -11  -3  12       22.06       17.56     27.72 o
 -10  -3  12       83.87       66.89     20.22 o
  -9  -3  12      284.30      306.52     17.33 o
  -8  -3  12       75.54       78.34      9.02 o
  -7  -3  12      499.05      501.40     16.20 o
  -6  -3  12       21.21       19.81      6.76 o
  -5  -3  12      112.60       89.39      6.82 o
  -4  -3  12     1305.66     1310.09     35.36 o
  -3  -3  12        7.34        5.95      4.83 o
  -2  -3  12      571.27      563.43     27.08 o
  -1  -3  12     1772.99     1743.03     47.70 o
   0  -3  12      241.34      249.08     10.16 o
   1  -3  12     4315.38     4699.63     63.74 o
   2  -3  12        0.59       14.41     11.48 o
   3  -3  12      385.00      363.47     14.42 o
   4  -3  12      685.90      726.77     13.59 o
   5  -3  12        4.89       10.18      6.62 o
   6  -3  12      822.97      854.47     20.15 o
   7  -3  12       64.07       58.03     11.91 o
   8  -3  12       25.21       45.97     15.70 o
   9  -3  12      114.66      133.40     34.26 o
 -11  -2  12      120.60      109.40     19.04 o
 -10  -2  12       14.47       12.50     14.16 o
  -9  -2  12      188.89      162.03     15.46 o
  -8  -2  12      152.32      142.96     10.16 o
  -7  -2  12      137.06      131.44      9.50 o
  -6  -2  12      462.59      497.58     20.97 o
  -5  -2  12      128.68      123.18      7.97 o
  -4  -2  12      438.44      351.08     11.68 o
  -3  -2  12      681.08      701.94     18.46 o
  -2  -2  12        0.66        7.07     10.65 o
  -1  -2  12     1959.69     1976.46     37.08 o
   0  -2  12      339.50      337.65     12.88 o
   1  -2  12      687.55      628.18     26.10 o
   2  -2  12      908.01      996.68     32.17 o
   3  -2  12       14.22        9.81      6.46 o
   4  -2  12      442.28      411.49     13.85 o
   5  -2  12      256.63      283.52      9.77 o
   6  -2  12        6.09       13.40      8.98 o
   7  -2  12      155.49      164.27     30.35 o
   8  -2  12       23.29       18.01     15.35 o
 -12  -1  12       22.83        6.40     53.00 o
 -11  -1  12       25.42       11.15     18.45 o
 -10  -1  12      213.26      189.93     16.77 o
  -9  -1  12        5.29        3.78     15.93 o
  -8  -1  12      383.46      318.14     17.94 o
  -7  -1  12       42.10       73.83     12.45 o
  -6  -1  12       17.60       13.13      7.10 o
  -5  -1  12     1358.32     1592.90     46.10 o
  -4  -1  12       10.14        5.41      7.85 o
  -3  -1  12      419.26      308.82     12.07 o
  -2  -1  12      570.38      549.24     13.85 o
  -1  -1  12       21.68       20.19      6.37 o
   0  -1  12     4422.47     4558.41    100.11 o
   1  -1  12       15.93       16.85      8.61 o
   2  -1  12      124.96       98.94     10.95 o
   3  -1  12      594.31      619.63     22.78 o
   4  -1  12        4.81       -8.14     15.79 o
   5  -1  12      472.19      473.63     26.02 o
   6  -1  12      409.24      386.96     28.14 o
   7  -1  12        2.30       19.65     12.07 o
   8  -1  12       97.88       95.95     25.12 o
 -12   0  12      156.12      129.82     51.23 o
 -11   0  12       26.43       32.36     12.64 o
 -10   0  12       77.57       65.67     14.49 o
  -9   0  12      643.74      670.26     21.65 o
  -8   0  12      239.00      208.16     17.86 o
  -7   0  12     2543.34     2741.86     48.13 o
  -6   0  12       71.33       83.53      9.23 o
  -5   0  12       41.21       32.32      8.71 o
  -4   0  12     1519.44     1547.62     26.66 o
  -3   0  12        0.49        6.36      9.04 o
  -2   0  12     2299.18     2351.10     61.78 o
  -1   0  12      381.51      410.02      9.56 o
   0   0  12      129.63      112.50     17.57 o
   1   0  12      845.80      901.18     28.85 o
   2   0  12       71.16       55.99      7.26 o
   3   0  12      120.53      105.45     10.13 o
   4   0  12      516.68      564.49     16.09 o
   5   0  12       47.41       25.31     18.06 o
   6   0  12      308.44      321.72     12.55 o
   7   0  12       54.38       57.52     40.72 o
   8   0  12        0.53      127.70     42.05 o
 -12   1  12       48.29       39.51     17.10 o
 -11   1  12      323.78      298.22     16.94 o
 -10   1  12        9.06       -4.93     26.29 o
  -9   1  12      543.14      479.65     19.63 o
  -8   1  12      247.03      260.95     13.48 o
  -7   1  12       24.01       44.83      8.59 o
  -6   1  12      396.67      481.08     11.67 o
  -5   1  12        1.76        3.29      7.53 o
  -4   1  12      448.90      484.62     11.56 o
  -3   1  12      141.10      153.44      5.75 o
  -2   1  12        4.16       13.96     11.01 o
  -1   1  12     1057.14     1122.03     31.32 o
   0   1  12        0.88       23.59     11.78 o
   1   1  12      193.79      157.53     15.24 o
   2   1  12      446.85      500.76     11.71 o
   3   1  12      199.68      201.77      9.98 o
   4   1  12      272.84      272.99     12.70 o
   5   1  12      569.74      638.56     20.51 o
   6   1  12       20.13       17.98     10.12 o
   7   1  12      123.84      115.58     21.93 o
 -12   2  12       34.47        3.55     14.58 o
 -11   2  12       80.88       49.56     12.22 o
 -10   2  12      190.92      175.22     20.14 o
  -9   2  12       22.55       36.93     14.83 o
  -8   2  12     1000.76     1043.98     46.09 o
  -7   2  12        8.53        3.48      7.01 o
  -6   2  12        0.27      -10.10     12.30 o
  -5   2  12      246.29      232.04     11.37 o
  -4   2  12       30.09       26.54      9.80 o
  -3   2  12      559.90      522.18     20.35 o
  -2   2  12       19.60       20.40      9.45 o
  -1   2  12      205.43      196.26      7.62 o
   0   2  12     1661.89     1756.17     26.98 o
   1   2  12       15.64       18.06      9.53 o
   2   2  12       28.08       29.33      6.57 o
   3   2  12      705.37      761.70     36.99 o
   4   2  12       98.08       80.20     18.89 o
   5   2  12      328.74      320.25     29.94 o
   6   2  12      104.66       93.84     14.84 o
   7   2  12        2.05       68.25     53.00 o
 -12   3  12      140.59      124.36     15.34 o
 -11   3  12       10.65       21.02     13.14 o
 -10   3  12      112.74       95.28     16.01 o
  -9   3  12      203.95      233.17     12.81 o
  -8   3  12        2.01      -13.15     18.37 o
  -7   3  12      588.44      625.06     80.09 o
  -6   3  12       27.60       24.39      9.79 o
  -5   3  12       87.49       82.86     13.92 o
  -4   3  12      207.92      206.62     19.14 o
  -3   3  12       11.72       -1.58     15.20 o
  -2   3  12      435.54      444.93     15.85 o
  -1   3  12      191.25      182.77      7.01 o
   0   3  12       71.48       79.92      7.48 o
   1   3  12       65.10       47.68     11.14 o
   2   3  12      257.03      234.36     15.98 o
   3   3  12       70.89       80.79     17.91 o
   4   3  12      286.02      295.50     21.66 o
   5   3  12       75.41       88.72     13.59 o
   6   3  12       23.39       44.63     18.56 o
 -12   4  12       40.44       45.85     40.28 o
 -11   4  12       60.57       73.39     18.96 o
 -10   4  12       26.57       27.55     11.04 o
  -9   4  12      227.46      243.18     19.46 o
  -8   4  12      231.00      227.70     15.17 o
  -7   4  12        4.26       10.98     10.89 o
  -6   4  12      420.82      433.88     13.71 o
  -5   4  12      211.05      215.58     16.74 o
  -4   4  12      147.71      124.98      9.30 o
  -3   4  12      176.51      186.25     12.62 o
  -2   4  12        8.60      -13.73     13.90 o
  -1   4  12      795.01      840.68     23.64 o
   0   4  12      412.88      429.63     12.56 o
   1   4  12        2.92       -2.94      9.63 o
   2   4  12      199.68      223.08     11.26 o
   3   4  12      258.54      263.81     23.75 o
   4   4  12       67.63       68.85     12.49 o
   5   4  12      264.00      236.37     43.54 o
 -11   5  12       50.55       57.10     21.32 o
 -10   5  12      105.40       86.27     26.37 o
  -9   5  12       59.74       65.00      9.86 o
  -8   5  12      705.08      673.17     30.92 o
  -7   5  12      126.57      114.64     10.55 o
  -6   5  12        0.02       -3.01     14.48 o
  -5   5  12      232.31      273.88     13.06 o
  -4   5  12       62.23       43.37     15.76 o
  -3   5  12      312.07      273.34     25.76 o
  -2   5  12       36.28        8.66     14.67 o
  -1   5  12      137.57      125.00     14.67 o
   0   5  12      112.75      106.67     11.02 o
   1   5  12       12.03       -3.62     10.15 o
   2   5  12       36.13       42.21     23.16 o
   3   5  12      188.71      206.07     15.77 o
   4   5  12      159.86      172.62     17.11 o
 -11   6  12        5.37      -22.96     37.92 o
 -10   6  12      106.99      100.91     19.55 o
  -9   6  12      190.99      146.20     15.84 o
  -8   6  12        0.17        5.72     12.05 o
  -7   6  12      139.53      147.31     17.65 o
  -6   6  12      240.88      252.61     16.70 o
  -5   6  12      120.13      116.67     10.23 o
  -4   6  12       36.52       46.64     11.74 o
  -3   6  12       40.00       17.82     16.01 o
  -2   6  12        0.39       -5.25     16.89 o
  -1   6  12      268.23      289.39     16.54 o
   0   6  12       49.88       45.68     18.49 o
   1   6  12      162.55      154.30     17.70 o
   2   6  12      236.51      224.16     18.19 o
   3   6  12        5.19        8.40     17.15 o
 -10   7  12       69.24       22.54     20.98 o
  -9   7  12       63.02       71.99     18.37 o
  -8   7  12      210.14      218.62     24.44 o
  -7   7  12        0.18        7.50      9.47 o
  -6   7  12       28.62       38.71     14.83 o
  -5   7  12      160.68      158.43     16.57 o
  -4   7  12       25.59       28.89     20.66 o
  -3   7  12       98.12       78.04     12.08 o
  -2   7  12       39.03       32.14     13.31 o
  -1   7  12      108.95       64.60     28.63 o
   0   7  12      401.29      423.11     28.83 o
   1   7  12        0.88        6.43     18.41 o
   2   7  12      125.20      112.35     26.90 o
  -9   8  12       68.52       86.00     29.24 o
  -8   8  12      141.69       68.06     35.89 o
  -7   8  12      134.53      155.64     19.33 o
  -6   8  12        0.34       -2.62     17.97 o
  -5   8  12       81.47      149.52     30.11 o
  -4   8  12      149.76      135.15     50.43 o
  -3   8  12       62.49       80.36     26.59 o
  -2   8  12       98.65       86.30     21.36 o
  -1   8  12       41.48       72.38     23.07 o
   0   8  12      173.76      170.40     22.76 o
  -7   9  12        6.67       23.46     21.95 o
  -6   9  12      110.22       97.81     34.45 o
  -5   9  12       14.27       -6.64     24.51 o
  -4   9  12      182.35      237.35     29.63 o
  -3   9  12       46.15       51.66     25.02 o
  -2   9  12       26.23       37.38     30.34 o
   0 -13  13       14.94       61.65     29.96 o
   1 -13  13       91.63       84.36     25.61 o
   2 -13  13       24.66       42.23     33.63 o
   3 -13  13        7.09       -2.49     29.01 o
   4 -13  13      160.76      175.63     37.47 o
   5 -13  13        1.07      -18.25     43.82 o
  -2 -12  13       13.94       47.74     23.86 o
  -1 -12  13       78.67      122.20     42.27 o
   0 -12  13      106.29      110.64     22.49 o
   1 -12  13       52.51       56.97     14.96 o
   2 -12  13      137.89      151.27     19.37 o
   3 -12  13       71.80       59.35     12.95 o
   4 -12  13       70.95       72.75     19.53 o
   5 -12  13      206.02      204.96     22.54 o
   6 -12  13        0.10       27.57     38.90 o
   7 -12  13       98.61       50.26     45.67 o
  -4 -11  13       49.72       16.92     25.25 o
  -3 -11  13       43.95       81.03     44.88 o
  -2 -11  13      252.43      273.95     80.48 o
  -1 -11  13        7.77       28.50     14.87 o
   0 -11  13      133.06      119.83     15.26 o
   1 -11  13       59.21       64.98     11.68 o
   2 -11  13        2.09        6.89      9.68 o
   3 -11  13      250.21      236.84     15.30 o
   4 -11  13        2.84        8.00     10.76 o
   5 -11  13       79.24      103.66     24.81 o
   6 -11  13      173.87      210.24     30.94 o
   7 -11  13       12.74       17.40     20.39 o
  -5 -10  13       19.42       29.03     32.47 o
  -4 -10  13      166.85      145.86     23.15 o
  -3 -10  13       11.45       13.64     17.15 o
  -2 -10  13        0.81      -11.40     24.40 o
  -1 -10  13       92.43       97.64     14.72 o
   0 -10  13       65.21       94.27     23.19 o
   1 -10  13      303.74      326.53     16.33 o
   2 -10  13        8.46       20.25     19.79 o
   3 -10  13        0.06       -7.44     17.63 o
   4 -10  13      416.80      464.25     31.87 o
   5 -10  13        4.76       30.49     16.39 o
   6 -10  13      211.51      221.46     17.74 o
   7 -10  13      107.88       78.08     24.92 o
   8 -10  13        0.58       -8.06     34.46 o
  -6  -9  13      141.42      201.56     30.50 o
  -5  -9  13       68.38       36.81     14.53 o
  -4  -9  13        4.60       19.10     12.79 o
  -3  -9  13       86.74      106.40     23.61 o
  -2  -9  13        0.23      -12.79     21.23 o
  -1  -9  13      342.42      373.24     19.61 o
   0  -9  13      194.36      125.91     11.09 o
   1  -9  13       29.80       41.04     13.20 o
   2  -9  13      300.87      304.09     14.79 o
   3  -9  13      234.80      252.74     12.31 o
   4  -9  13      149.78      143.17     30.57 o
   5  -9  13      449.61      480.40     30.46 o
   6  -9  13        0.01       10.85     12.03 o
   7  -9  13      148.97      153.49     21.28 o
   8  -9  13       21.66       23.55     20.98 o
  -7  -8  13      162.03      124.08     29.68 o
  -6  -8  13        1.57       13.15     12.54 o
  -5  -8  13      263.37      287.53     15.23 o
  -4  -8  13       10.03       18.68     22.94 o
  -3  -8  13      171.67      227.75     39.27 o
  -2  -8  13      590.99      656.17     24.56 o
  -1  -8  13        2.68       -0.96     12.99 o
   0  -8  13     1031.17     1109.08     35.14 o
   1  -8  13       25.99       22.04     19.75 o
   2  -8  13       23.80       14.77     12.85 o
   3  -8  13      570.84      575.05     19.87 o
   4  -8  13        9.86       29.17     10.58 o
   5  -8  13      214.96      265.65     19.48 o
   6  -8  13      184.22      193.21     39.83 o
   7  -8  13        1.47       11.00     11.60 o
   8  -8  13       82.98       88.03     85.88 o
  -8  -7  13        0.15       20.78     24.91 o
  -7  -7  13      182.13      194.69     24.63 o
  -6  -7  13      132.94      126.08     13.93 o
  -5  -7  13        0.14        2.80     12.66 o
  -4  -7  13      726.66      735.24     24.73 o
  -3  -7  13        0.09       -7.85     18.95 o
  -2  -7  13      130.40      154.98     12.50 o
  -1  -7  13      220.59      198.77     27.64 o
   0  -7  13       35.88       15.58      8.81 o
   1  -7  13     1022.70     1079.93     40.04 o
   2  -7  13      130.60      148.50     13.91 o
   3  -7  13        0.10        3.06     10.89 o
   4  -7  13      433.56      418.32     21.83 o
   5  -7  13       43.39       55.39     11.28 o
   6  -7  13      177.48      210.37     26.05 o
   7  -7  13       99.06      121.29     22.86 o
   8  -7  13        9.02       37.75     74.85 o
   9  -7  13       62.52       91.75     45.92 o
  -9  -6  13       35.55       57.72     58.08 o
  -8  -6  13      148.54      132.21     18.79 o
  -7  -6  13       30.84       23.78     18.97 o
  -6  -6  13      405.48      435.24     16.89 o
  -5  -6  13       63.96       48.48     11.91 o
  -4  -6  13      228.88      263.09     11.55 o
  -3  -6  13      493.31      432.59     15.92 o
  -2  -6  13       56.45       35.94      7.99 o
  -1  -6  13      285.21      311.44     14.72 o
   0  -6  13       59.31       81.77     17.45 o
   1  -6  13      120.56      137.40     14.70 o
   2  -6  13      201.62      220.71      9.92 o
   3  -6  13       20.86       26.64     11.21 o
   4  -6  13      286.81      281.01     18.72 o
   5  -6  13      321.30      319.19     32.75 o
   6  -6  13       12.29        8.27      7.03 o
   7  -6  13      116.92      122.52     21.47 o
   8  -6  13       37.51       30.41     15.22 o
   9  -6  13        8.72      -33.67     48.20 o
  -9  -5  13       27.72       29.06     15.09 o
  -8  -5  13      262.38      222.84     16.45 o
  -7  -5  13      197.71      198.06     15.53 o
  -6  -5  13       22.38       36.74     10.57 o
  -5  -5  13      836.58      888.37     21.31 o
  -4  -5  13        0.60        6.27      8.25 o
  -3  -5  13      126.64      151.25     11.45 o
  -2  -5  13      103.69       84.58      9.78 o
  -1  -5  13       66.32       60.33      7.73 o
   0  -5  13     1219.58     1368.50     44.76 o
   1  -5  13        1.77        1.76      8.64 o
   2  -5  13      137.32      129.82      8.86 o
   3  -5  13      115.99      115.07      7.95 o
   4  -5  13      100.57       66.07      9.74 o
   5  -5  13      152.53      144.82     12.92 o
   6  -5  13      289.96      291.15     14.98 o
   7  -5  13       76.67       68.94     13.12 o
   8  -5  13       57.84       50.72     21.10 o
   9  -5  13       75.02      168.35     45.84 o
 -10  -4  13       46.55       48.94     15.53 o
  -9  -4  13      235.10      188.28     15.75 o
  -8  -4  13       72.10       82.22     10.46 o
  -7  -4  13      462.15      489.71     25.88 o
  -6  -4  13       45.65       58.41     10.34 o
  -5  -4  13        8.17       11.67     11.44 o
  -4  -4  13      218.02      266.76      8.78 o
  -3  -4  13       15.25       21.78     17.33 o
  -2  -4  13      189.47      152.09      9.40 o
  -1  -4  13       42.72       32.04      6.55 o
   0  -4  13       61.27       70.26      7.15 o
   1  -4  13      619.74      655.12     16.18 o
   2  -4  13      556.40      488.07     14.46 o
   3  -4  13       45.12       39.33     10.14 o
   4  -4  13      573.76      590.98     34.23 o
   5  -4  13      291.67      250.74     14.90 o
   6  -4  13      142.23      129.72     10.70 o
   7  -4  13      161.26      169.78     21.08 o
   8  -4  13       28.31       54.48     21.15 o
 -10  -3  13       15.35       16.64     21.40 o
  -9  -3  13       96.08       88.52     11.15 o
  -8  -3  13      280.49      288.98     25.82 o
  -7  -3  13       48.76       71.45     14.31 o
  -6  -3  13      332.70      412.00     25.36 o
  -5  -3  13       34.90       41.34      7.57 o
  -4  -3  13      130.91      150.84      7.64 o
  -3  -3  13      249.49      251.41      9.00 o
  -2  -3  13       38.46       35.11     18.44 o
  -1  -3  13       35.37       24.76     15.59 o
   0  -3  13      662.00      586.98     20.86 o
   1  -3  13       23.09       22.53      6.34 o
   2  -3  13      272.94      251.23     14.99 o
   3  -3  13      421.75      421.27     36.35 o
   4  -3  13       15.84       11.17      7.39 o
   5  -3  13      492.57      498.96     19.10 o
   6  -3  13       90.84       79.62      8.94 o
   7  -3  13       39.11       24.78     14.03 o
   8  -3  13       89.42      100.35     24.03 o
 -11  -2  13        5.81      -20.71     41.37 o
 -10  -2  13       75.25       52.88     16.60 o
  -9  -2  13       93.66       97.41     12.86 o
  -8  -2  13      220.08      255.45     16.05 o
  -7  -2  13       46.31       49.61     13.27 o
  -6  -2  13       64.60       67.44      9.51 o
  -5  -2  13       39.59       79.84     20.37 o
  -4  -2  13      242.92      217.00     14.19 o
  -3  -2  13      103.49      105.48      7.97 o
  -2  -2  13        6.93       10.36      8.59 o
  -1  -2  13      536.48      498.63     15.59 o
   0  -2  13      574.13      616.98     13.70 o
   1  -2  13      185.99      157.48      7.84 o
   2  -2  13      138.11      134.60     10.60 o
   3  -2  13      236.71      274.17     15.47 o
   4  -2  13      116.17       89.17      8.53 o
   5  -2  13      177.10      131.22     10.86 o
   6  -2  13      267.81      264.83     12.90 o
   7  -2  13       39.41       33.03     26.56 o
   8  -2  13       18.40       47.88     25.63 o
 -11  -1  13       34.75       15.00     19.63 o
 -10  -1  13       20.76        1.58     15.08 o
  -9  -1  13       40.99       28.13     12.89 o
  -8  -1  13      248.01      289.03     17.63 o
  -7  -1  13      390.65      443.50     14.92 o
  -6  -1  13      280.64      279.99     11.70 o
  -5  -1  13       16.73       10.82      7.83 o
  -4  -1  13       43.98       77.87      7.23 o
  -3  -1  13      692.76      671.90     16.98 o
  -2  -1  13      105.88       81.51      9.91 o
  -1  -1  13      239.26      219.16      8.86 o
   0  -1  13       44.00       35.00      5.91 o
   1  -1  13      243.72      240.50      9.01 o
   2  -1  13      767.06      751.51     25.79 o
   3  -1  13        0.50       -2.45     11.76 o
   4  -1  13      314.34      344.57     11.26 o
   5  -1  13      280.78      264.47     13.61 o
   6  -1  13       94.84       89.01     12.12 o
   7  -1  13      154.47      212.57     25.52 o
 -11   0  13       47.75       48.02     21.40 o
 -10   0  13      130.14       64.64     24.77 o
  -9   0  13       56.37       47.21     13.73 o
  -8   0  13      750.07      659.24     46.09 o
  -7   0  13       61.02       85.84     19.08 o
  -6   0  13       93.32       93.20      7.31 o
  -5   0  13      265.87      284.71     14.94 o
  -4   0  13        0.63        1.28      7.15 o
  -3   0  13      504.66      483.00     11.81 o
  -2   0  13      753.71      658.70     19.68 o
  -1   0  13        0.27        4.68      6.92 o
   0   0  13      355.97      331.20     10.68 o
   1   0  13       28.35       30.03      7.58 o
   2   0  13      150.71      156.54      9.17 o
   3   0  13      540.25      538.96     18.71 o
   4   0  13       72.44       62.17     11.76 o
   5   0  13      630.37      612.06     43.02 o
   6   0  13      164.53      138.52     14.83 o
   7   0  13       24.83       65.38     20.84 o
 -12   1  13       39.58       18.72     48.70 o
 -11   1  13        0.07       31.18     23.85 o
 -10   1  13       87.28      100.63     13.31 o
  -9   1  13      110.13      125.72     13.14 o
  -8   1  13      241.64      180.17     11.38 o
  -7   1  13      442.70      415.07     22.15 o
  -6   1  13       34.95       30.43      6.89 o
  -5   1  13        0.79       10.90      7.67 o
  -4   1  13      546.07      526.76     17.03 o
  -3   1  13        0.02       -5.91      8.91 o
  -2   1  13      136.85      107.17      6.27 o
  -1   1  13      445.81      424.27     16.03 o
   0   1  13      429.62      408.65     22.32 o
   1   1  13      676.23      708.41     17.60 o
   2   1  13       58.28       58.05     14.27 o
   3   1  13      479.80      504.48     15.94 o
   4   1  13      346.85      382.38     14.83 o
   5   1  13       13.01       14.21     11.05 o
   6   1  13      367.07      353.06     25.52 o
   7   1  13       21.07      150.94     50.05 o
 -12   2  13        0.14       53.99     44.83 o
 -11   2  13       77.35       72.31     19.30 o
 -10   2  13        0.73        6.39     12.64 o
  -9   2  13      157.95      136.59     12.55 o
  -8   2  13      306.38      313.10     18.45 o
  -7   2  13        1.46       -0.39     13.62 o
  -6   2  13      216.85      247.45     26.65 o
  -5   2  13       10.85        3.78      7.79 o
  -4   2  13        3.63        5.89     13.86 o
  -3   2  13     1128.92     1092.18     23.97 o
  -2   2  13        0.65        7.34     14.86 o
  -1   2  13     1094.06     1147.10     17.05 o
   0   2  13       30.01       43.28     14.71 o
   1   2  13      260.90      259.34     11.90 o
   2   2  13      435.48      424.23     14.38 o
   3   2  13        8.79        5.42     10.93 o
   4   2  13      331.65      351.34     17.93 o
   5   2  13      215.16      239.35     20.20 o
   6   2  13      105.07       39.79     17.54 o
 -12   3  13        1.03      -14.86     42.72 o
 -11   3  13       25.75       37.66     21.40 o
 -10   3  13      121.93       94.99     15.00 o
  -9   3  13        3.69       -3.58     25.78 o
  -8   3  13      271.50      239.10     12.89 o
  -7   3  13       71.04       52.89     23.34 o
  -6   3  13       13.57       14.12     13.40 o
  -5   3  13      322.48      352.34     16.56 o
  -4   3  13        3.51      -15.23     15.23 o
  -3   3  13      462.04      422.47     20.19 o
  -2   3  13      634.11      625.29     16.63 o
  -1   3  13      209.86      218.94     19.16 o
   0   3  13      576.46      622.44     19.57 o
   1   3  13        3.95        2.24      9.01 o
   2   3  13      143.62      139.40     12.11 o
   3   3  13      339.80      322.87     22.00 o
   4   3  13        2.77       20.73     22.76 o
   5   3  13      301.20      283.73     23.61 o
 -11   4  13        4.19       38.84     18.71 o
 -10   4  13       47.36       25.93     20.22 o
  -9   4  13      301.80      286.29     15.42 o
  -8   4  13       14.19       -0.87     51.99 o
  -7   4  13      517.60      568.26     17.85 o
  -6   4  13       42.21       31.39     12.38 o
  -5   4  13       52.73       63.95     16.37 o
  -4   4  13      793.27      817.40     23.11 o
  -3   4  13        1.03       -4.73     18.95 o
  -2   4  13     1175.61     1249.22     55.02 o
  -1   4  13      370.06      411.25     23.01 o
   0   4  13      128.36      116.09     14.46 o
   1   4  13      166.40      173.17     24.95 o
   2   4  13       35.54       17.16     11.03 o
   3   4  13      144.14      141.15     13.42 o
   4   4  13      302.23      327.23     20.04 o
 -11   5  13       89.98       72.94     21.32 o
 -10   5  13        3.82       -5.38     41.71 o
  -9   5  13      346.02      300.84     23.59 o
  -8   5  13       65.65       91.72     21.74 o
  -7   5  13       20.02       20.92     17.99 o
  -6   5  13      422.57      399.72     15.50 o
  -5   5  13       25.63       38.71     11.92 o
  -4   5  13      467.28      438.84     15.78 o
  -3   5  13      366.34      331.33     15.63 o
  -2   5  13       12.45        3.12     13.69 o
  -1   5  13      129.14      104.41     26.89 o
   0   5  13       28.93       18.37      8.56 o
   1   5  13      143.05      138.40     14.04 o
   2   5  13      215.40      186.57     16.67 o
   3   5  13        3.15       26.99     18.55 o
 -10   6  13      159.82      195.31     49.04 o
  -9   6  13        4.52      -35.98     35.98 o
  -8   6  13      251.12      195.76     19.69 o
  -7   6  13      160.50      143.25     15.48 o
  -6   6  13        2.29       10.04     10.64 o
  -5   6  13      106.92       89.67     16.73 o
  -4   6  13        2.79       12.78     12.24 o
  -3   6  13      126.95      137.98    100.81 o
  -2   6  13       58.59       43.13     12.87 o
  -1   6  13       43.28       62.16     16.01 o
   0   6  13      118.11       87.67     16.31 o
   1   6  13       12.97       38.43     13.77 o
   2   6  13       41.04       62.31     37.29 o
  -9   7  13      158.26      128.35     26.37 o
  -8   7  13        1.27       19.53     20.44 o
  -7   7  13      164.99      144.51     17.24 o
  -6   7  13       25.01       74.46     18.50 o
  -5   7  13       31.09       21.22     19.51 o
  -4   7  13      320.86      313.06     30.09 o
  -3   7  13        4.02       -2.63     14.04 o
  -2   7  13      241.05      212.84     23.31 o
  -1   7  13        4.37      -14.98     25.66 o
   0   7  13        7.67      -26.00     26.00 o
  -8   8  13       41.41       45.48     44.66 o
  -7   8  13        2.54        3.24     20.62 o
  -6   8  13      116.52       92.88     35.01 o
  -5   8  13       12.91       -3.44     23.74 o
  -4   8  13      150.84      142.18     28.45 o
  -3   8  13      134.00       72.32     34.15 o
  -2   8  13        1.87       51.07     53.85 o
   1 -13  14        0.28      -50.13     50.13 o
   2 -13  14       23.85       42.64     29.52 o
   3 -13  14       17.33       11.84     47.35 o
   4 -13  14        2.46      -14.41     45.92 o
  -2 -12  14      105.17       73.86     38.41 o
  -1 -12  14       28.00       73.34     24.36 o
   0 -12  14       79.76       92.59     25.26 o
   1 -12  14       13.95       29.78     20.48 o
   2 -12  14        8.62       18.42     16.70 o
   3 -12  14       72.46       75.48     14.86 o
   4 -12  14       54.71       70.25     21.59 o
   5 -12  14        1.35       34.30     22.40 o
   6 -12  14       61.75       22.41     47.52 o
  -4 -11  14       66.02       90.54     33.14 o
  -3 -11  14       83.69      123.69     22.33 o
  -2 -11  14       26.48       56.81     28.62 o
  -1 -11  14       38.12       14.41     20.32 o
   0 -11  14        9.85       48.68     31.73 o
   1 -11  14       50.78       80.67     12.43 o
   2 -11  14       15.70       12.71     15.13 o
   3 -11  14       16.25        5.42     14.84 o
   4 -11  14       68.94       39.33     15.13 o
   5 -11  14       63.68      115.03     27.78 o
   6 -11  14       26.57       24.22     17.23 o
  -5 -10  14       59.91       45.30     27.74 o
  -4 -10  14       19.90       43.02     19.44 o
  -3 -10  14        1.39       -3.46     30.78 o
  -2 -10  14       16.67       30.03     15.24 o
  -1 -10  14        1.94      -18.52     18.52 o
   0 -10  14       31.79       28.64     10.26 o
   1 -10  14        0.32        9.39     10.71 o
   2 -10  14        6.82       -1.46     13.10 o
   3 -10  14      102.59      122.37     21.46 o
   4 -10  14        5.14       18.54     18.78 o
   5 -10  14      171.86      136.05     16.79 o
   6 -10  14      112.28      148.69     32.64 o
   7 -10  14       29.50       22.16     28.89 o
  -6  -9  14       31.51       21.38     23.67 o
  -5  -9  14        0.66       -6.22     17.37 o
  -4  -9  14        8.04       21.03     16.83 o
  -3  -9  14        0.20       -4.07     17.73 o
  -2  -9  14       98.17       90.27     27.76 o
  -1  -9  14      168.66      178.87     13.40 o
   0  -9  14       89.61       87.86     14.03 o
   1  -9  14        7.25       20.10     16.90 o
   2  -9  14       87.12       58.47     11.16 o
   3  -9  14      127.91      131.25     13.58 o
   4  -9  14      325.11      342.78     14.91 o
   5  -9  14        6.83       14.39     11.90 o
   6  -9  14      152.98      156.17     17.16 o
   7  -9  14       64.79       72.20     22.62 o
  -7  -8  14       59.64       58.30     58.48 o
  -6  -8  14       82.57       71.85     21.07 o
  -5  -8  14       35.91       38.12     25.46 o
  -4  -8  14       49.04       36.22     13.35 o
  -3  -8  14      320.88      293.17     20.41 o
  -2  -8  14        0.52       -3.22     16.58 o
  -1  -8  14       24.34       37.13     11.73 o
   0  -8  14      252.15      251.90     35.80 o
   1  -8  14      106.54      120.38     21.74 o
   2  -8  14      199.31      229.23     18.65 o
   3  -8  14       65.78       63.46     10.76 o
   4  -8  14      162.09      213.91     15.09 o
   5  -8  14      336.06      347.81     44.03 o
   6  -8  14       23.29       45.20     15.45 o
   7  -8  14      122.21      143.21     29.26 o
   8  -8  14       52.37      -20.57     36.82 o
  -8  -7  14       56.95       15.59     28.22 o
  -7  -7  14       80.68       91.36     19.43 o
  -6  -7  14       13.25        7.57     13.26 o
  -5  -7  14      153.31      223.87     25.98 o
  -4  -7  14      146.91      135.85     13.10 o
  -3  -7  14       68.00       56.95     10.43 o
  -2  -7  14      473.16      520.85     18.47 o
  -1  -7  14        1.51      -12.41     17.13 o
   0  -7  14       60.25       72.38     13.08 o
   1  -7  14      112.96       97.25     13.57 o
   2  -7  14        0.12        4.27     11.47 o
   3  -7  14      345.52      379.69     39.79 o
   4  -7  14        6.33       18.24     14.69 o
   5  -7  14      256.02      280.20     26.15 o
   6  -7  14      190.05      233.88     20.68 o
   7  -7  14       14.88       36.23     35.63 o
   8  -7  14       97.62      106.40     41.96 o
  -8  -6  14        0.87        8.61     20.81 o
  -7  -6  14      129.75      151.00     16.16 o
  -6  -6  14      195.05      214.09     16.97 o
  -5  -6  14        5.71        0.26     11.94 o
  -4  -6  14      617.40      675.39     27.13 o
  -3  -6  14        3.20       -2.35     10.74 o
  -2  -6  14       34.03       35.44     10.10 o
  -1  -6  14      324.01      331.51     14.03 o
   0  -6  14       10.30        3.11     10.38 o
   1  -6  14      220.83      217.28     12.81 o
   2  -6  14      129.83      131.30     19.09 o
   3  -6  14      120.50      126.06     14.76 o
   4  -6  14      429.70      461.94     33.68 o
   5  -6  14        1.04        9.62     10.79 o
   6  -6  14      364.52      377.41     21.90 o
   7  -6  14      101.15      101.09     16.39 o
   8  -6  14       42.88       27.19     33.81 o
  -9  -5  14       37.72        5.57     16.52 o
  -8  -5  14      240.41      220.53     15.94 o
  -7  -5  14       52.42       42.05     11.95 o
  -6  -5  14      287.49      273.40     43.43 o
  -5  -5  14      180.27      174.92     19.97 o
  -4  -5  14       14.66        5.82      6.34 o
  -3  -5  14      640.91      640.77     15.10 o
  -2  -5  14        4.87       10.84      5.21 o
  -1  -5  14       83.49       73.59      8.00 o
   0  -5  14      147.93      151.97     11.09 o
   1  -5  14       35.46       28.01     19.59 o
   2  -5  14      337.56      376.06     11.34 o
   3  -5  14       70.43       72.59     12.72 o
   4  -5  14      553.02      642.40     30.78 o
   5  -5  14      696.44      762.80     30.18 o
   6  -5  14       17.15       23.78      8.16 o
   7  -5  14      138.78      143.27     20.78 o
   8  -5  14       48.94       78.72     45.74 o
 -10  -4  14       65.34       63.12     21.37 o
  -9  -4  14        7.10       10.36     23.09 o
  -8  -4  14      174.80      159.40     12.08 o
  -7  -4  14      364.10      420.26     17.64 o
  -6  -4  14        0.04        5.51     12.51 o
  -5  -4  14      360.15      397.12     17.61 o
  -4  -4  14      226.96      227.21     11.56 o
  -3  -4  14      500.14      545.62     20.05 o
  -2  -4  14      837.34      879.90     17.41 o
  -1  -4  14        0.27        4.63      8.49 o
   0  -4  14      119.53      158.50     11.98 o
   1  -4  14      630.30      701.53     16.29 o
   2  -4  14      276.26      310.88     13.42 o
   3  -4  14     1588.23     1825.85     93.26 o
   4  -4  14       22.97       27.13      9.36 o
   5  -4  14      358.45      439.45     30.55 o
   6  -4  14      266.38      282.95     26.25 o
   7  -4  14       11.55       26.00     21.93 o
   8  -4  14      150.58      238.92     39.03 o
 -10  -3  14       33.09       19.07     17.59 o
  -9  -3  14      237.68      208.71     19.39 o
  -8  -3  14        1.19       -1.32     16.49 o
  -7  -3  14      302.07      274.97     11.88 o
  -6  -3  14      138.47      157.29     10.17 o
  -5  -3  14        4.11       -0.45      8.69 o
  -4  -3  14      783.65      817.79     28.00 o
  -3  -3  14       36.84       54.80     10.60 o
  -2  -3  14      500.68      468.12     28.65 o
  -1  -3  14      237.45      261.72     15.70 o
   0  -3  14       18.28        6.67      9.03 o
   1  -3  14      556.51      687.09     32.88 o
   2  -3  14      306.70      319.69     11.75 o
   3  -3  14      279.49      314.34     25.44 o
   4  -3  14      291.75      345.68     12.94 o
   5  -3  14       11.38       12.60      9.01 o
   6  -3  14      212.84      233.11     13.16 o
   7  -3  14       40.14       58.53     20.19 o
   8  -3  14        7.27       58.59     44.91 o
 -10  -2  14        5.16       17.81     25.03 o
  -9  -2  14       55.39       51.74     17.17 o
  -8  -2  14      164.50      166.65     11.89 o
  -7  -2  14       18.26       11.19     14.21 o
  -6  -2  14      460.02      434.03     15.06 o
  -5  -2  14      150.69      145.14      9.62 o
  -4  -2  14       36.11       29.73      8.98 o
  -3  -2  14      786.48      746.95     33.34 o
  -2  -2  14       12.31        9.20      6.55 o
  -1  -2  14      215.79      256.96     21.26 o
   0  -2  14        4.69       -0.97     10.07 o
   1  -2  14        1.53       -3.89     12.74 o
   2  -2  14      916.67     1036.77     22.69 o
   3  -2  14        1.60        0.35      9.34 o
   4  -2  14      238.49      254.47     11.95 o
   5  -2  14      310.03      291.77     14.36 o
   6  -2  14        1.76        9.65     16.47 o
   7  -2  14      140.50      116.87     20.92 o
 -11  -1  14       12.06      -12.87     61.43 o
 -10  -1  14       92.13       84.51     30.00 o
  -9  -1  14       16.47        7.21     12.33 o
  -8  -1  14      272.83      258.10     20.11 o
  -7  -1  14      734.96      798.95     18.56 o
  -6  -1  14       14.08       22.68      7.30 o
  -5  -1  14      517.75      499.65     16.74 o
  -4  -1  14       83.15       86.07      8.75 o
  -3  -1  14      357.33      369.09     11.90 o
  -2  -1  14     1310.03     1344.46     29.11 o
  -1  -1  14       29.28       31.22      8.06 o
   0  -1  14      148.06      190.10      9.98 o
   1  -1  14       89.58       96.78      7.93 o
   2  -1  14       14.17       14.56     10.26 o
   3  -1  14      279.11      309.53     15.17 o
   4  -1  14       13.80      -12.16     20.33 o
   5  -1  14      250.79      228.46     19.03 o
   6  -1  14      107.32      126.08     15.63 o
   7  -1  14        0.68       11.97     36.44 o
 -11   0  14       15.07        8.48     19.46 o
 -10   0  14       58.13       27.40     17.10 o
  -9   0  14      361.38      376.89     25.03 o
  -8   0  14       51.25       62.92     11.87 o
  -7   0  14      820.67      735.73     22.66 o
  -6   0  14      221.61      229.52     19.92 o
  -5   0  14        0.05       -4.75     11.88 o
  -4   0  14      556.83      544.38     18.01 o
  -3   0  14       64.70       87.82      6.61 o
  -2   0  14      203.76      207.33      8.40 o
  -1   0  14       12.38       15.76      7.14 o
   0   0  14       80.31       65.35      8.26 o
   1   0  14       44.09       56.35     10.33 o
   2   0  14      264.74      286.64     21.49 o
   3   0  14      140.66      142.96     20.02 o
   4   0  14      494.20      533.50     23.40 o
   5   0  14       35.29       32.86     11.83 o
   6   0  14       86.04       64.91     17.50 o
 -11   1  14      120.72       98.62     17.10 o
 -10   1  14        2.34       -4.47     34.21 o
  -9   1  14      432.58      383.57     17.95 o
  -8   1  14      486.18      485.75     22.67 o
  -7   1  14      207.68      169.24     21.37 o
  -6   1  14      399.38      393.64     16.32 o
  -5   1  14        7.42       10.55     11.53 o
  -4   1  14       22.95       34.89      7.32 o
  -3   1  14      305.61      290.96      8.52 o
  -2   1  14       88.96       82.18      9.88 o
  -1   1  14      243.45      252.92     16.12 o
   0   1  14       20.86       18.94     15.36 o
   1   1  14        0.04       -0.98     24.03 o
   2   1  14      601.15      616.10     17.59 o
   3   1  14      107.87      113.37     12.40 o
   4   1  14       59.69       64.54     12.69 o
   5   1  14      195.65      197.92     20.40 o
   6   1  14        1.20        8.11     43.23 o
 -11   2  14       54.16       94.21     54.18 o
 -10   2  14      131.09      153.42     18.45 o
  -9   2  14       14.46        4.69     12.05 o
  -8   2  14      147.51      151.77     18.45 o
  -7   2  14       89.90       80.63     13.73 o
  -6   2  14       14.15        6.58     16.64 o
  -5   2  14      223.40      234.10     13.60 o
  -4   2  14       30.25       31.61      9.50 o
  -3   2  14       79.56       76.73     11.07 o
  -2   2  14      273.75      302.47     13.08 o
  -1   2  14        0.33        4.02     12.79 o
   0   2  14       17.57       12.02      7.21 o
   1   2  14       59.01       70.54     37.04 o
   2   2  14        0.34       -5.89     12.19 o
   3   2  14      148.63      154.19     14.77 o
   4   2  14       79.81       98.53     14.82 o
   5   2  14       97.24      116.24     16.96 o
 -11   3  14        1.81      -14.38     41.46 o
 -10   3  14       64.97       73.03     19.21 o
  -9   3  14      100.37      113.84     19.46 o
  -8   3  14        7.62       23.21     25.28 o
  -7   3  14      274.14      253.73     22.19 o
  -6   3  14      225.96      242.65     20.53 o
  -5   3  14        0.73       -2.69     28.44 o
  -4   3  14      236.19      240.46     16.35 o
  -3   3  14      118.93      119.32     14.19 o
  -2   3  14       52.15       61.30     29.15 o
  -1   3  14      156.84      158.76     16.38 o
   0   3  14        0.25        2.75      7.60 o
   1   3  14       80.60       85.94     19.24 o
   2   3  14      210.08      209.93     17.98 o
   3   3  14       10.35        2.67     14.11 o
   4   3  14      134.61      128.03     21.52 o
 -10   4  14        5.01       33.74     20.81 o
  -9   4  14      138.49      169.73     20.81 o
  -8   4  14      156.18      166.33     21.09 o
  -7   4  14       55.33       35.85     17.11 o
  -6   4  14      257.90      268.09     14.71 o
  -5   4  14      147.12      132.88     24.78 o
  -4   4  14       14.44        5.68     10.56 o
  -3   4  14      361.15      303.34     34.13 o
  -2   4  14      188.34      140.90     16.57 o
  -1   4  14       22.41       -8.33     21.60 o
   0   4  14       10.13       18.73     13.17 o
   1   4  14       11.10       18.78     21.23 o
   2   4  14      187.25      211.29     26.25 o
   3   4  14      116.42      135.09     17.74 o
 -10   5  14       54.03       40.52     28.14 o
  -9   5  14        2.74       25.54     26.96 o
  -8   5  14      208.05      204.68     16.08 o
  -7   5  14      192.82      169.07     19.78 o
  -6   5  14       69.15       30.19     12.84 o
  -5   5  14      155.72      190.85    126.94 o
  -4   5  14       83.44       80.41     17.09 o
  -3   5  14       57.28       49.31     31.68 o
  -2   5  14      101.86      114.34     13.95 o
  -1   5  14       35.34       27.68     14.62 o
   0   5  14        5.69       27.84     15.49 o
   1   5  14      126.53       98.66     18.74 o
   2   5  14        0.00        0.59     77.78 o
  -9   6  14       45.86       49.94     39.10 o
  -8   6  14       55.70       62.41     27.42 o
  -7   6  14       18.56       42.22     16.31 o
  -6   6  14       88.00       82.54     13.67 o
  -5   6  14        1.31       23.78     16.19 o
  -4   6  14       42.85       37.40     16.02 o
  -3   6  14      255.86      262.48     28.89 o
  -2   6  14        3.87        5.02     14.28 o
  -1   6  14        4.59       36.35     20.91 o
   0   6  14        0.17       20.97     28.07 o
   1   6  14       10.28       51.50     57.70 o
  -8   7  14       63.47       47.16     39.07 o
  -7   7  14       53.54       32.85     19.25 o
  -6   7  14       24.80        1.81     27.55 o
  -5   7  14      193.16      169.03     29.49 o
  -4   7  14        0.26       31.91     22.65 o
  -3   7  14      175.60      166.92     25.54 o
  -2   7  14       75.56       21.31     24.39 o
  -1   7  14       38.58       24.41     57.18 o
  -1 -12  15       47.22       56.19     35.19 o
   0 -12  15       95.61       86.63     26.93 o
   1 -12  15        1.00        0.65     19.04 o
   2 -12  15       84.39       86.75     17.45 o
   3 -12  15       64.01       72.23     22.25 o
   4 -12  15       17.66        3.37     22.70 o
  -3 -11  15       32.87        0.45     34.86 o
  -2 -11  15      110.53      135.02     30.18 o
  -1 -11  15        7.63       27.26     22.23 o
   0 -11  15       11.57       49.69     15.97 o
   1 -11  15       90.29       85.04     14.29 o
   2 -11  15        3.69        0.51     17.01 o
   3 -11  15      108.24      147.25     17.42 o
   4 -11  15       25.63       37.78     35.41 o
   5 -11  15       30.35       23.20     18.95 o
  -4 -10  15       37.27       23.08     22.52 o
  -3 -10  15       17.87       52.39     21.87 o
  -2 -10  15        1.70      -10.63     22.54 o
  -1 -10  15      221.25      253.23     25.30 o
   0 -10  15        9.41       17.77     21.93 o
   1 -10  15       23.02       15.05     11.66 o
   2 -10  15       39.78       41.61     12.05 o
   3 -10  15        2.34      -19.22     23.08 o
   4 -10  15      188.17      209.68     24.92 o
   5 -10  15       28.63       24.25     28.71 o
   6 -10  15       95.49      110.66     21.51 o
  -5  -9  15       77.68       89.57     25.99 o
  -4  -9  15        0.16       -2.41     29.31 o
  -3  -9  15      251.47      222.90     20.22 o
  -2  -9  15       22.07       33.98     25.54 o
  -1  -9  15       80.55       98.22     15.09 o
   0  -9  15      172.79      197.30     12.78 o
   1  -9  15        8.61       -6.99     20.50 o
   2  -9  15      236.93      262.06     15.09 o
   3  -9  15       72.80       91.47     13.21 o
   4  -9  15        1.91       11.26     13.34 o
   5  -9  15      216.81      239.90     21.64 o
   6  -9  15        0.38       44.63     20.70 o
  -6  -8  15        0.05       12.50     20.78 o
  -5  -8  15      145.91      146.39     27.67 o
  -4  -8  15      118.08      107.33     23.25 o
  -3  -8  15       41.20       31.27     15.13 o
  -2  -8  15      558.92      558.94     19.18 o
  -1  -8  15       18.61        8.10     11.83 o
   0  -8  15       85.84      117.28     12.48 o
   1  -8  15      115.00      130.71     13.78 o
   2  -8  15        3.21        7.65     12.36 o
   3  -8  15      195.72      212.21     17.34 o
   4  -8  15       86.28       94.47     16.21 o
   5  -8  15       19.15       32.62     14.98 o
   6  -8  15      146.37      130.27     23.05 o
   7  -8  15       12.15       45.34     28.82 o
  -7  -7  15       68.48       45.97     19.95 o
  -6  -7  15      150.26      153.62     16.53 o
  -5  -7  15       31.67       40.35     14.53 o
  -4  -7  15      467.78      458.49     22.45 o
  -3  -7  15       62.03       46.29     10.29 o
  -2  -7  15      201.35      191.80     20.62 o
  -1  -7  15      315.39      348.13     17.44 o
   0  -7  15        4.59       -1.64     13.77 o
   1  -7  15       25.01       32.09     12.93 o
   2  -7  15       86.01       76.37     10.74 o
   3  -7  15       45.75       55.35     14.02 o
   4  -7  15      136.41      145.51     19.94 o
   5  -7  15       47.73       23.10     19.01 o
   6  -7  15       45.96       65.22     12.83 o
   7  -7  15       91.97       60.85     29.49 o
  -8  -6  15      144.33       81.62     25.55 o
  -7  -6  15       16.25       13.00     13.52 o
  -6  -6  15      253.27      251.29     15.37 o
  -5  -6  15      178.51      182.68     12.90 o
  -4  -6  15        0.95        8.78     12.00 o
  -3  -6  15      494.37      504.80     15.64 o
  -2  -6  15        1.08       15.40     29.37 o
  -1  -6  15       98.17      107.77     13.34 o
   0  -6  15        5.42        0.67     11.24 o
   1  -6  15      106.92      121.67     11.09 o
   2  -6  15       26.75       25.44     10.78 o
   3  -6  15        1.08       14.95     10.31 o
   4  -6  15       12.75       10.91     10.47 o
   5  -6  15      184.67      204.46     12.43 o
   6  -6  15       52.33       76.56     20.34 o
   7  -6  15       51.88       83.43     30.91 o
  -9  -5  15       12.31       11.32     26.69 o
  -8  -5  15      108.11       97.13     15.84 o
  -7  -5  15      163.19      145.61     15.31 o
  -6  -5  15       43.13       58.19     11.88 o
  -5  -5  15      255.89      267.48     11.49 o
  -4  -5  15       77.07       86.89      8.48 o
  -3  -5  15       18.66       21.27      8.62 o
  -2  -5  15      430.84      398.52     54.73 o
  -1  -5  15        1.13        1.27     11.09 o
   0  -5  15        7.23        8.18      4.45 o
   1  -5  15       22.23        9.52      7.44 o
   2  -5  15       30.09       25.90      8.38 o
   3  -5  15      354.01      358.70     25.67 o
   4  -5  15      332.03      292.95     17.20 o
   5  -5  15       10.22        1.62     11.35 o
   6  -5  15      133.54      134.50     25.16 o
   7  -5  15       43.86       52.13     48.10 o
  -9  -4  15      139.76      104.35     19.20 o
  -8  -4  15       48.81       55.97     16.07 o
  -7  -4  15      182.12      193.85     14.39 o
  -6  -4  15      120.84      125.68     15.15 o
  -5  -4  15       97.92       93.13     17.57 o
  -4  -4  15      260.32      296.70     12.42 o
  -3  -4  15      148.16      136.53     15.11 o
  -2  -4  15      215.80      241.64      9.24 o
  -1  -4  15      209.16      191.38     12.39 o
   0  -4  15       19.90        7.79      8.01 o
   1  -4  15       32.61       38.51     18.28 o
   2  -4  15      610.53      565.07     15.43 o
   3  -4  15       36.43       27.92      9.18 o
   4  -4  15      171.22      211.01     13.89 o
   5  -4  15      187.09      212.23     29.57 o
   6  -4  15       19.83       21.22     12.67 o
   7  -4  15      133.05      130.07     51.95 o
  -9  -3  15        3.90      -16.61     25.81 o
  -8  -3  15       72.95       72.42     14.21 o
  -7  -3  15       12.72       18.39     10.16 o
  -6  -3  15      151.69      186.13     12.97 o
  -5  -3  15      211.13      191.13      9.86 o
  -4  -3  15        0.15       -2.26      9.53 o
  -3  -3  15      516.72      512.39     17.21 o
  -2  -3  15      281.92      252.29     12.67 o
  -1  -3  15       63.48       70.94      8.42 o
   0  -3  15       11.48        5.15      8.01 o
   1  -3  15      402.09      441.36     16.43 o
   2  -3  15        9.56       -4.37     26.37 o
   3  -3  15      252.39      261.50     21.52 o
   4  -3  15        0.03      -13.33     19.05 o
   5  -3  15      173.61      179.95     18.82 o
   6  -3  15       61.52       73.84     16.35 o
   7  -3  15       28.29      140.28     42.80 o
 -10  -2  15       10.58       15.60     29.66 o
  -9  -2  15        5.10       39.42     15.77 o
  -8  -2  15       37.80       55.74     13.80 o
  -7  -2  15       58.72       57.63     11.09 o
  -6  -2  15      275.42      298.21     12.97 o
  -5  -2  15      222.37      227.59     11.59 o
  -4  -2  15      351.06      335.87     29.61 o
  -3  -2  15        2.76       -3.60     13.70 o
  -2  -2  15      372.21      354.55     13.50 o
  -1  -2  15      144.29      120.02     10.34 o
   0  -2  15       50.96       53.08      9.87 o
   1  -2  15       28.08       32.77     12.55 o
   2  -2  15      311.85      346.56     16.80 o
   3  -2  15      165.71      174.29     15.30 o
   4  -2  15      291.64      301.34     16.67 o
   5  -2  15       19.15        7.42     10.82 o
   6  -2  15       82.03       39.15     23.00 o
 -10  -1  15        1.55      -14.22     56.62 o
  -9  -1  15       19.83       19.20     22.13 o
  -8  -1  15      184.82      171.69     19.22 o
  -7  -1  15      173.80      206.44     16.39 o
  -6  -1  15      393.37      384.52     45.69 o
  -5  -1  15       71.20       50.97     13.09 o
  -4  -1  15      352.47      353.61     11.80 o
  -3  -1  15      511.92      446.99     20.29 o
  -2  -1  15        2.39       -2.34     11.73 o
  -1  -1  15      160.64      144.86      9.59 o
   0  -1  15      108.13       95.50      8.26 o
   1  -1  15       84.19      100.06      8.84 o
   2  -1  15      393.85      422.70     28.00 o
   3  -1  15       19.34       17.82     25.10 o
   4  -1  15      312.05      340.19     25.46 o
   5  -1  15      171.97      150.71     17.91 o
   6  -1  15        9.49       19.12     28.42 o
 -10   0  15       13.18        8.17     17.44 o
  -9   0  15       72.12       48.05     17.61 o
  -8   0  15      253.24      265.11     23.90 o
  -7   0  15      142.35      132.42     16.42 o
  -6   0  15       46.71       43.09      8.44 o
  -5   0  15      665.97      686.67     19.03 o
  -4   0  15       27.36       25.78     14.24 o
  -3   0  15      258.03      252.76      9.33 o
  -2   0  15      536.05      539.60     19.06 o
  -1   0  15        6.75       11.99     10.52 o
   0   0  15       17.96       18.07     15.32 o
   1   0  15      435.42      441.63     17.48 o
   2   0  15       79.29       77.85     11.38 o
   3   0  15      616.95      660.69     21.23 o
   4   0  15        1.89        5.17     15.33 o
   5   0  15       98.68      105.84     13.70 o
   6   0  15      136.49      237.02     50.13 o
 -10   1  15       23.20       13.74     18.96 o
  -9   1  15      172.14      140.79     15.00 o
  -8   1  15        4.57       11.27     17.69 o
  -7   1  15       55.55       45.94     14.39 o
  -6   1  15      144.71      138.34     12.44 o
  -5   1  15      128.78      102.49     11.55 o
  -4   1  15      465.81      495.02     27.56 o
  -3   1  15       12.28       28.84     15.97 o
  -2   1  15       93.03      107.86     12.81 o
  -1   1  15      404.25      409.13     11.65 o
   0   1  15       13.44       27.89      8.88 o
   1   1  15      436.64      413.15     21.05 o
   2   1  15       60.95       62.01     10.22 o
   3   1  15      108.21      106.74     23.18 o
   4   1  15      306.53      296.40     25.87 o
   5   1  15       14.27      -26.54     34.52 o
 -10   2  15        4.95      -26.32     38.25 o
  -9   2  15       11.61       -3.37     45.92 o
  -8   2  15      109.46      103.78     19.13 o
  -7   2  15       21.32       16.02     15.80 o
  -6   2  15      325.60      324.29     26.37 o
  -5   2  15      106.36       88.33     17.77 o
  -4   2  15      185.28      179.30     14.11 o
  -3   2  15      301.82      288.64     15.77 o
  -2   2  15       10.47       15.64      9.76 o
  -1   2  15      222.00      234.62      8.17 o
   0   2  15      158.46      156.83     16.71 o
   1   2  15       22.21       27.43     14.16 o
   2   2  15      329.01      335.88     14.31 o
   3   2  15       13.79       13.51     12.01 o
   4   2  15      113.31      108.94     52.33 o
 -10   3  15       60.65       22.90     31.18 o
  -9   3  15        2.96        5.27     21.57 o
  -8   3  15       62.75       70.65     17.24 o
  -7   3  15      181.35      155.41     14.36 o
  -6   3  15        4.31       14.11     11.66 o
  -5   3  15      649.71      736.43     22.77 o
  -4   3  15        3.77       32.53     11.53 o
  -3   3  15      227.71      212.35     21.62 o
  -2   3  15      762.08      780.68     33.89 o
  -1   3  15       16.15       -2.84     13.13 o
   0   3  15      147.53      174.24     11.05 o
   1   3  15      155.90      179.36     21.68 o
   2   3  15       59.95       57.38     13.31 o
   3   3  15      282.39      290.05     27.53 o
  -9   4  15      134.79      109.20     24.01 o
  -8   4  15        7.59       59.63    101.60 o
  -7   4  15      311.07      292.36     24.18 o
  -6   4  15      130.68      115.36     14.11 o
  -5   4  15       58.91       27.68     12.11 o
  -4   4  15      625.60      609.29     21.57 o
  -3   4  15        0.85       19.35     13.80 o
  -2   4  15      322.57      290.30     26.23 o
  -1   4  15       66.25       35.12     16.10 o
   0   4  15        5.56       11.77     37.05 o
   1   4  15      311.36      344.12     26.34 o
   2   4  15       14.47        8.95     20.05 o
  -9   5  15      117.03       70.24     28.31 o
  -8   5  15      111.07      102.32     21.82 o
  -7   5  15        1.03        2.04     21.29 o
  -6   5  15      271.89      231.88     19.27 o
  -5   5  15       75.92       77.59     28.38 o
  -4   5  15      220.48      217.10     25.43 o
  -3   5  15      221.36      169.31     20.42 o
  -2   5  15       66.65       70.87     16.24 o
  -1   5  15        3.76       12.99     22.27 o
   0   5  15       28.34        6.26     28.15 o
   1   5  15        8.91       27.17     23.00 o
  -8   6  15       63.06       66.14     26.90 o
  -7   6  15       86.12       69.17     28.36 o
  -6   6  15        2.43       32.40     23.02 o
  -5   6  15      232.02      128.22     40.75 o
  -4   6  15       35.07       43.26     21.34 o
  -3   6  15       35.47       49.07     22.59 o
  -2   6  15       85.27      105.49     23.14 o
  -1   6  15        6.45      -36.06     54.86 o
  -5   7  15       15.67       22.67     36.91 o
  -4   7  15      183.53      154.40     56.20 o
  -2 -11  16        1.39       29.38     26.30 o
  -1 -11  16       18.74       21.35     25.74 o
   0 -11  16       60.95       79.89     22.52 o
   1 -11  16        0.02       -5.47     22.18 o
   2 -11  16       28.66       26.70     47.56 o
   3 -11  16       19.24       35.52     33.12 o
   4 -11  16       22.15       71.93     27.79 o
  -4 -10  16        9.23        2.57     39.43 o
  -3 -10  16        8.90       18.92     31.29 o
  -2 -10  16       19.27       55.32     37.37 o
  -1 -10  16        9.49       -8.06     22.31 o
   0 -10  16       28.30       33.92     18.50 o
   1 -10  16       60.79       40.13     19.85 o
   2 -10  16       20.98       20.18     23.36 o
   3 -10  16       97.57       84.53     16.34 o
   4 -10  16       28.40       26.34     22.13 o
   5 -10  16       67.79       64.37     22.15 o
  -5  -9  16        8.81       24.68     30.72 o
  -4  -9  16       51.93       55.05     26.02 o
  -3  -9  16        0.77        0.36     23.48 o
  -2  -9  16       64.63       36.31     20.33 o
  -1  -9  16      188.15      204.40     20.24 o
   0  -9  16        1.42       10.61     22.97 o
   1  -9  16       95.95       94.13     15.35 o
   2  -9  16      112.49      103.35     14.79 o
   3  -9  16       70.29       93.71     14.49 o
   4  -9  16      142.83      139.40     39.43 o
   5  -9  16        8.47       14.99     29.04 o
  -6  -8  16       15.98       24.39     48.86 o
  -5  -8  16       51.25       57.77     26.47 o
  -4  -8  16       93.95       73.12     18.14 o
  -3  -8  16      152.01      118.36     17.90 o
  -2  -8  16       29.76        8.30     12.90 o
  -1  -8  16      101.13      109.33     13.93 o
   0  -8  16      344.68      405.64     23.44 o
   1  -8  16        0.15       22.95     12.34 o
   2  -8  16      142.22      163.89     25.03 o
   3  -8  16       57.21       33.62     13.51 o
   4  -8  16       46.74       26.63     16.19 o
   5  -8  16      115.13       88.14     25.00 o
   6  -8  16       11.29      -31.14     91.25 o
  -7  -7  16       50.00       75.41     26.44 o
  -6  -7  16        2.88        7.72     18.88 o
  -5  -7  16      191.82      194.46     31.50 o
  -4  -7  16      134.94      119.11     15.04 o
  -3  -7  16       64.44       43.97     14.09 o
  -2  -7  16      302.69      286.43     26.69 o
  -1  -7  16        4.54       18.35     12.58 o
   0  -7  16       80.85       91.38     15.17 o
   1  -7  16      259.38      332.59     15.07 o
   2  -7  16       47.55       64.38     14.46 o
   3  -7  16      274.53      324.68     19.08 o
   4  -7  16       26.96        5.40     19.34 o
   5  -7  16       30.09      123.15    139.03 o
   6  -7  16      191.89      157.73     20.35 o
  -7  -6  16       36.25       29.14     15.93 o
  -6  -6  16      146.66      163.28     21.58 o
  -5  -6  16        9.93       22.74     14.51 o
  -4  -6  16      262.46      288.47     14.54 o
  -3  -6  16       19.72        5.85     11.00 o
  -2  -6  16       37.78       40.45     11.74 o
  -1  -6  16      506.25      510.92     22.27 o
   0  -6  16       21.38       31.96     10.42 o
   1  -6  16       42.68       77.46     10.52 o
   2  -6  16       33.63       66.46     12.02 o
   3  -6  16       26.63       39.95     18.87 o
   4  -6  16      301.44      345.55     17.68 o
   5  -6  16       21.42       18.85     29.89 o
   6  -6  16       37.76       12.60     18.53 o
  -8  -5  16      126.59      137.73     27.64 o
  -7  -5  16       10.02       34.64     30.78 o
  -6  -5  16       91.70       76.83     15.26 o
  -5  -5  16      250.09      226.97     14.84 o
  -4  -5  16        3.33        9.11      8.42 o
  -3  -5  16      297.73      414.21     30.58 o
  -2  -5  16       70.91       77.67      7.16 o
  -1  -5  16      390.69      453.90     22.64 o
   0  -5  16      297.62      359.27     36.34 o
   1  -5  16        5.69       20.31      9.96 o
   2  -5  16      471.04      590.69     20.72 o
   3  -5  16      344.42      399.11     49.19 o
   4  -5  16      136.52      143.35     20.01 o
   5  -5  16      230.27      228.65     20.08 o
   6  -5  16       11.32       39.04     29.47 o
  -9  -4  16       13.11       26.58     23.68 o
  -8  -4  16       26.58       16.28     16.75 o
  -7  -4  16      160.21      150.33     24.87 o
  -6  -4  16        0.03        9.46     13.72 o
  -5  -4  16      252.77      255.37     16.66 o
  -4  -4  16       74.99       88.34      8.99 o
  -3  -4  16      176.53      187.14     14.02 o
  -2  -4  16      671.99      672.42     17.25 o
  -1  -4  16       19.02       32.25     14.11 o
   0  -4  16      335.78      370.70     16.85 o
   1  -4  16      280.26      328.60     16.82 o
   2  -4  16       72.83       58.93     13.16 o
   3  -4  16      493.49      626.65     43.44 o
   4  -4  16       47.92       44.13     13.26 o
   5  -4  16       38.66       45.63     35.09 o
   6  -4  16      183.01      153.53     44.70 o
  -9  -3  16      141.38      128.75     15.33 o
  -8  -3  16        2.95       -1.91     13.77 o
  -7  -3  16       35.78       50.72     34.96 o
  -6  -3  16      112.23      109.10     11.18 o
  -5  -3  16        0.04       -9.15     18.32 o
  -4  -3  16      605.79      569.03     18.51 o
  -3  -3  16       94.32      108.46     13.31 o
  -2  -3  16      170.59      188.68     15.89 o
  -1  -3  16      661.33      748.80     27.20 o
   0  -3  16        1.19        6.71     12.18 o
   1  -3  16      262.48      320.87     11.55 o
   2  -3  16       64.33       84.91     11.23 o
   3  -3  16        4.02       -1.29     15.60 o
   4  -3  16      411.73      475.01     22.57 o
   5  -3  16        5.46       11.70     22.24 o
   6  -3  16       43.65       -2.41     26.25 o
  -9  -2  16        7.58       14.79     27.91 o
  -8  -2  16      125.08      132.62     15.00 o
  -7  -2  16       39.39       63.78     13.67 o
  -6  -2  16      232.55      219.24     13.80 o
  -5  -2  16      326.08      350.62     15.10 o
  -4  -2  16       70.21       61.33     10.97 o
  -3  -2  16      330.61      356.21     30.23 o
  -2  -2  16      124.68      131.48      9.92 o
  -1  -2  16      409.47      465.78     16.80 o
   0  -2  16      321.50      373.40     17.64 o
   1  -2  16       14.87       12.52     10.31 o
   2  -2  16       88.54      103.29     12.09 o
   3  -2  16       85.61       91.40     14.11 o
   4  -2  16       14.45        6.06     19.78 o
   5  -2  16      137.88      144.98     20.63 o
  -9  -1  16       37.13       51.62     16.23 o
  -8  -1  16      162.26      138.48     16.19 o
  -7  -1  16      199.46      243.06     25.00 o
  -6  -1  16        3.23        5.12     11.36 o
  -5  -1  16      456.95      406.07     22.16 o
  -4  -1  16      190.62      217.66     11.32 o
  -3  -1  16      143.86      173.55     26.66 o
  -2  -1  16      468.86      456.92     17.24 o
  -1  -1  16        0.12       20.46      9.56 o
   0  -1  16      191.92      242.95     12.86 o
   1  -1  16       28.10       28.95      9.93 o
   2  -1  16        0.06       -9.54     16.22 o
   3  -1  16      256.90      290.07     29.83 o
   4  -1  16      152.50      148.40    162.23 o
   5  -1  16       38.95       58.48     26.39 o
  -9   0  16      372.57      333.12     24.77 o
  -8   0  16        1.16       11.65     21.61 o
  -7   0  16       97.15       76.69     13.55 o
  -6   0  16      150.30      149.27     13.28 o
  -5   0  16        0.81        2.57     11.64 o
  -4   0  16      720.25      688.47     22.98 o
  -3   0  16       37.65       30.91     10.10 o
  -2   0  16       61.64       66.01     10.06 o
  -1   0  16      136.27      150.63     15.90 o
   0   0  16       36.57       26.53     13.95 o
   1   0  16      167.52      172.61     14.30 o
   2   0  16       61.34       43.67     12.85 o
   3   0  16        2.81       -0.86     33.89 o
   4   0  16      251.67      149.79     50.41 o
   5   0  16       37.73      123.84     56.03 o
  -9   1  16       47.72       61.16     24.18 o
  -8   1  16       66.15       96.80     17.44 o
  -7   1  16        5.76       12.45     24.37 o
  -6   1  16      175.42      170.95     14.91 o
  -5   1  16      203.65      197.09     27.60 o
  -4   1  16        4.42        1.11     13.97 o
  -3   1  16      160.39      193.82     20.69 o
  -2   1  16        0.26        5.42      9.22 o
  -1   1  16       61.39       65.61      8.82 o
   0   1  16      184.00      199.72     11.87 o
   1   1  16        6.39       11.30      9.84 o
   2   1  16      157.08      157.16     14.31 o
   3   1  16      148.52      152.24     25.95 o
  -9   2  16       10.49       42.36     20.56 o
  -8   2  16       36.83       59.85     17.89 o
  -7   2  16       23.67       22.59     28.30 o
  -6   2  16       20.90       25.04     17.43 o
  -5   2  16      328.00      278.33     20.47 o
  -4   2  16      103.86       73.45     14.36 o
  -3   2  16       98.23       71.02     16.84 o
  -2   2  16      134.80      152.82     16.53 o
  -1   2  16       86.19      101.03     25.96 o
   0   2  16       34.30       29.33      9.40 o
   1   2  16      176.49      194.16     13.15 o
   2   2  16        6.14       24.64     32.51 o
   3   2  16       86.23      123.50     30.63 o
  -9   3  16       49.14       63.12     28.40 o
  -8   3  16        3.94       25.32     41.00 o
  -7   3  16       71.12       76.66     15.72 o
  -6   3  16      134.41      130.71     16.01 o
  -5   3  16        1.24       24.45     31.29 o
  -4   3  16      279.16      294.88     34.37 o
  -3   3  16      120.71       99.30     15.62 o
  -2   3  16       24.92       18.33     27.65 o
  -1   3  16       49.36       10.04     16.22 o
   0   3  16      116.62      131.73     14.05 o
   1   3  16      108.08       99.77     51.88 o
   2   3  16      101.73       87.51     51.31 o
  -8   4  16       52.71       18.90     18.34 o
  -7   4  16       10.83       35.33     24.85 o
  -6   4  16      109.19      118.33     16.15 o
  -5   4  16      196.01      152.32     17.90 o
  -4   4  16       20.78       23.41     23.65 o
  -3   4  16      338.03      383.57     36.78 o
  -2   4  16       34.99       13.50     16.45 o
  -1   4  16        0.05       -2.69     25.63 o
   0   4  16      121.86      164.24     83.11 o
   1   4  16       46.26       13.45     42.13 o
  -7   5  16       16.72       -6.40     21.54 o
  -6   5  16       19.91        2.17     22.49 o
  -5   5  16      168.49      116.69     18.35 o
  -4   5  16      106.13       60.13     22.27 o
  -3   5  16        8.07       27.56     20.87 o
  -2   5  16        0.36        8.13     23.94 o
  -1   5  16       43.94       66.79     26.10 o
   0   5  16       15.01      -39.77     39.77 o
  -2 -10  17        5.44       -4.69     37.69 o
  -1 -10  17      128.77      138.06     27.61 o
   0 -10  17        9.60       62.66     19.74 o
   1 -10  17       26.79       32.38     22.16 o
   2 -10  17       85.08      124.44     44.10 o
   3 -10  17        0.00        2.30     24.32 o
  -4  -9  17       13.28       42.68     41.21 o
  -3  -9  17      200.49      187.16     39.22 o
  -2  -9  17       33.01       30.03     17.20 o
  -1  -9  17       16.53        3.55     19.98 o
   0  -9  17      175.71      240.64     21.84 o
   1  -9  17        9.02      -25.25     30.08 o
   2  -9  17      109.47      119.71     23.40 o
   3  -9  17      112.79      100.30     40.55 o
   4  -9  17       10.71       51.66     32.15 o
  -5  -8  17      112.73       57.41     22.53 o
  -4  -8  17      145.05      183.33     27.76 o
  -3  -8  17        7.63       18.09     23.56 o
  -2  -8  17      224.95      238.88     26.16 o
  -1  -8  17       31.34       35.15     14.12 o
   0  -8  17       42.89       44.55     24.97 o
   1  -8  17      125.42      170.47     17.85 o
   2  -8  17        2.01      -22.20     26.38 o
   3  -8  17      188.62      238.90     33.14 o
   4  -8  17       28.50       64.82     27.22 o
   5  -8  17        3.32       31.13     25.57 o
  -6  -7  17      109.15       86.79     19.42 o
  -5  -7  17       12.12       69.27     38.75 o
  -4  -7  17      229.86      253.90     40.67 o
  -3  -7  17       57.16       77.91     17.72 o
  -2  -7  17       24.40       27.74     21.91 o
  -1  -7  17      176.29      186.41     14.86 o
   0  -7  17       43.06       56.80     16.54 o
   1  -7  17       46.70       76.26     15.62 o
   2  -7  17       58.06       54.68     16.60 o
   3  -7  17        0.39       21.34     16.80 o
   4  -7  17       69.59       92.97     26.79 o
   5  -7  17       15.91       -3.20     16.96 o
  -7  -6  17        9.00       -8.82     27.95 o
  -6  -6  17       68.64       48.69     17.58 o
  -5  -6  17       87.83       80.25     17.91 o
  -4  -6  17        1.94       12.23     17.53 o
  -3  -6  17      107.82      130.24     14.00 o
  -2  -6  17       47.32       77.66     23.37 o
  -1  -6  17        3.25       13.43     41.02 o
   0  -6  17       99.55      123.64     15.74 o
   1  -6  17        5.00       12.86     11.73 o
   2  -6  17       37.30       33.79     14.90 o
   3  -6  17       70.25       98.37     11.01 o
   4  -6  17        7.00       -0.58     18.77 o
   5  -6  17       61.57       80.65     15.17 o
  -7  -5  17       63.45       68.36     17.31 o
  -6  -5  17       40.61       59.58     12.91 o
  -5  -5  17       85.95      100.77     11.69 o
  -4  -5  17       42.92       69.08     13.20 o
  -3  -5  17        0.55       -2.44      9.34 o
  -2  -5  17      213.03      240.66     12.99 o
  -1  -5  17      104.69      105.04      8.24 o
   0  -5  17       10.03       12.41      8.00 o
   1  -5  17       46.58       84.57     13.18 o
   2  -5  17       27.08       26.53     10.72 o
   3  -5  17      146.90      178.94     15.34 o
   4  -5  17      143.18      128.01     22.32 o
   5  -5  17        6.18       38.28     21.26 o
  -8  -4  17        7.96       37.61     15.29 o
  -7  -4  17       18.00       26.11     13.14 o
  -6  -4  17       21.93       35.14     15.52 o
  -5  -4  17        0.58        1.43     12.22 o
  -4  -4  17      199.25      208.37     27.88 o
  -3  -4  17      183.10      185.83     14.98 o
  -2  -4  17        0.04        1.17     12.54 o
  -1  -4  17      191.03      174.18     12.63 o
   0  -4  17       68.02       46.74     12.74 o
   1  -4  17      161.76      159.12     18.46 o
   2  -4  17       92.13      105.23     14.64 o
   3  -4  17       76.84       77.39     24.76 o
   4  -4  17       64.60       90.69     24.67 o
   5  -4  17      104.59      117.91     50.18 o
  -8  -3  17       17.88       30.11     16.54 o
  -7  -3  17        3.35       17.87     12.13 o
  -6  -3  17        8.70       12.39     17.83 o
  -5  -3  17      167.03      180.13     18.85 o
  -4  -3  17       15.41        6.70      9.06 o
  -3  -3  17      109.88      115.93     15.86 o
  -2  -3  17      161.96      149.55     28.54 o
  -1  -3  17        2.78       -6.93     20.09 o
   0  -3  17      196.42      168.54     13.52 o
   1  -3  17       72.20       65.74     11.27 o
   2  -3  17       11.56       12.55     12.18 o
   3  -3  17       84.24       66.09     21.62 o
   4  -3  17       41.64       74.96     45.66 o
   5  -3  17       43.49       10.50     26.33 o
  -8  -2  17        2.95       21.53     12.89 o
  -7  -2  17       28.04       15.83     17.86 o
  -6  -2  17      122.03       98.03     12.00 o
  -5  -2  17      146.31      165.88     22.72 o
  -4  -2  17      206.64      212.03     12.71 o
  -3  -2  17       58.35       66.42     11.94 o
  -2  -2  17      140.43      142.67     11.88 o
  -1  -2  17      236.81      214.05     22.99 o
   0  -2  17        8.45       19.20      9.80 o
   1  -2  17       80.45       80.15     16.86 o
   2  -2  17        6.90        9.38     16.38 o
   3  -2  17       35.35       34.62     14.26 o
   4  -2  17      151.31      114.36     29.39 o
  -9  -1  17       70.64       39.05     23.34 o
  -8  -1  17       61.10       23.38     21.25 o
  -7  -1  17       16.50        7.71     11.80 o
  -6  -1  17       84.22       62.66     13.11 o
  -5  -1  17       22.68       50.32     11.17 o
  -4  -1  17      175.29      177.76     14.18 o
  -3  -1  17      324.89      368.29     18.72 o
  -2  -1  17        1.51       -9.46     17.38 o
  -1  -1  17       98.90       86.31     12.46 o
   0  -1  17      291.01      325.51     17.90 o
   1  -1  17       53.27       51.85     14.71 o
   2  -1  17       83.71       67.09     14.31 o
   3  -1  17       74.01       61.73     30.85 o
   4  -1  17       20.66       38.63     83.69 o
  -9   0  17        0.00       21.71     24.10 o
  -8   0  17       14.43       18.83     16.56 o
  -7   0  17       69.61       74.57     14.30 o
  -6   0  17       17.03       39.33     16.83 o
  -5   0  17      282.41      265.90     18.26 o
  -4   0  17       62.28       54.90     11.45 o
  -3   0  17       32.29       49.50     10.64 o
  -2   0  17      184.48      184.83     10.86 o
  -1   0  17        2.39       -6.04     19.11 o
   0   0  17      136.51      159.87     26.81 o
   1   0  17      105.35      104.70     13.14 o
   2   0  17      105.49       97.59     30.16 o
   3   0  17      209.87      142.40     39.79 o
  -9   1  17      117.47       40.41     30.17 o
  -8   1  17       12.84      -26.18     68.67 o
  -7   1  17       11.71       17.58     34.65 o
  -6   1  17      104.44      104.01     26.95 o
  -5   1  17       41.06       34.29     24.53 o
  -4   1  17      192.05      188.58     15.51 o
  -3   1  17       32.80       39.38     11.92 o
  -2   1  17      121.77      128.97      9.62 o
  -1   1  17      186.93      182.39     26.34 o
   0   1  17        4.82       15.96     14.61 o
   1   1  17      246.16      277.88     25.80 o
   2   1  17       36.26       67.73     18.55 o
  -8   2  17       44.81       19.54     19.47 o
  -7   2  17        2.30       12.42     15.42 o
  -6   2  17      102.54       80.76     17.13 o
  -5   2  17       72.25       44.22     17.86 o
  -4   2  17       40.37        6.67     15.74 o
  -3   2  17      375.54      396.71     19.30 o
  -2   2  17        2.92       23.75     13.96 o
  -1   2  17       83.31       84.14     19.41 o
   0   2  17      234.19      231.45     17.61 o
   1   2  17       11.06       21.33     35.05 o
   2   2  17      159.19       28.89     52.41 o
  -8   3  17       31.54       34.54     39.73 o
  -7   3  17      138.26      114.46     25.71 o
  -6   3  17       16.69       17.20     18.71 o
  -5   3  17      254.54      242.18     19.10 o
  -4   3  17       67.18       56.92     16.18 o
  -3   3  17       86.97       81.85     16.93 o
  -2   3  17      282.45      304.20     22.96 o
  -1   3  17       14.03       24.47     28.94 o
   0   3  17      119.69      109.78     23.93 o
   1   3  17       71.28       96.31     50.47 o
  -7   4  17       67.13       68.96     31.91 o
  -6   4  17       85.27       64.42     18.67 o
  -5   4  17       44.56       17.82     19.62 o
  -4   4  17      391.29      375.19     44.30 o
  -3   4  17       35.62       49.70     27.65 o
  -2   4  17       39.22       56.38     33.13 o
  -1   4  17       40.42       46.36     41.03 o
  -2  -9  18       56.08      115.42     27.93 o
  -1  -9  18       61.23       29.17     49.69 o
   0  -9  18        0.01       39.14     23.27 o
   1  -9  18       36.90       64.84     54.72 o
   2  -9  18      106.45      185.55     43.33 o
  -4  -8  18        5.43      -18.83     32.32 o
  -3  -8  18      144.24      140.90     21.05 o
  -2  -8  18       39.75       13.22     20.39 o
  -1  -8  18       96.23      110.79     21.01 o
   0  -8  18       69.85       71.47     22.64 o
   1  -8  18        3.13       30.58     25.46 o
   2  -8  18       87.13       57.68     28.01 o
   3  -8  18       70.03       47.89     22.61 o
  -5  -7  18       41.64       71.73     25.59 o
  -4  -7  18       62.75       77.56     28.58 o
  -3  -7  18       28.50       -2.07     19.23 o
  -2  -7  18      174.97      191.91     21.85 o
  -1  -7  18        7.01        5.96     13.92 o
   0  -7  18        6.27        9.43     16.62 o
   1  -7  18      107.31      128.05     26.83 o
   2  -7  18       12.12       36.67     36.89 o
   3  -7  18       88.44      107.41     27.38 o
   4  -7  18       19.66       51.15     69.35 o
  -6  -6  18       82.73       74.25     23.66 o
  -5  -6  18        0.47       -5.20     20.53 o
  -4  -6  18       53.92       44.03     17.71 o
  -3  -6  18       87.27       88.08     14.55 o
  -2  -6  18       25.99       31.25     23.50 o
  -1  -6  18      209.90      230.18     26.41 o
   0  -6  18        5.30       23.08     15.48 o
   1  -6  18       38.85       29.54     15.34 o
   2  -6  18      151.72      199.12     33.67 o
   3  -6  18       11.11       16.78     25.53 o
   4  -6  18      135.15      148.66     32.68 o
  -6  -5  18       11.78       31.61     19.69 o
  -5  -5  18       60.95       84.94     13.90 o
  -4  -5  18        9.26       13.44     19.96 o
  -3  -5  18      210.41      238.60     28.30 o
  -2  -5  18      114.62      142.70     16.38 o
  -1  -5  18       38.64       56.84     10.46 o
   0  -5  18      117.13      144.76     36.98 o
   1  -5  18        4.90       13.17     12.71 o
   2  -5  18      365.11      436.96     80.08 o
   3  -5  18       79.38      109.27     16.79 o
   4  -5  18       18.34       19.17     20.96 o
  -7  -4  18       78.22       85.56     20.40 o
  -6  -4  18        1.09       14.65     15.13 o
  -5  -4  18       61.83       47.36     13.67 o
  -4  -4  18       76.04       77.37     21.65 o
  -3  -4  18       12.56       25.18     11.17 o
  -2  -4  18      300.76      347.39     18.81 o
  -1  -4  18       12.19       13.28     12.14 o
   0  -4  18      172.49      220.67     17.58 o
   1  -4  18      373.16      466.76     25.11 o
   2  -4  18       28.94       35.46     26.26 o
   3  -4  18      133.54      164.57     51.34 o
   4  -4  18       11.24       56.89    155.68 o
  -7  -3  18        3.20        7.55     19.85 o
  -6  -3  18      109.79      109.17     16.00 o
  -5  -3  18        0.50       -8.56     19.99 o
  -4  -3  18      172.64      178.59     12.45 o
  -3  -3  18      135.42      157.03     24.18 o
  -2  -3  18       18.40       24.75     12.15 o
  -1  -3  18      346.59      460.99     20.85 o
   0  -3  18       21.04       44.74     16.00 o
   1  -3  18      131.46      166.30     18.71 o
   2  -3  18       39.17       76.57     32.20 o
   3  -3  18       29.64       51.45     15.81 o
  -8  -2  18      131.51      109.14     44.75 o
  -7  -2  18       25.98       35.39     20.15 o
  -6  -2  18      125.37      116.79     14.03 o
  -5  -2  18       88.37       92.91     13.25 o
  -4  -2  18        0.01        6.51     13.57 o
  -3  -2  18      232.12      246.78     13.25 o
  -2  -2  18      106.44       97.76     24.97 o
  -1  -2  18       80.17      138.26     17.33 o
   0  -2  18      175.58      207.73     14.04 o
   1  -2  18        8.02       12.77     15.93 o
   2  -2  18      200.63      226.54     31.59 o
   3  -2  18        0.70       39.17     28.93 o
  -8  -1  18       68.37       58.86     26.74 o
  -7  -1  18      120.84       92.84     39.52 o
  -6  -1  18        1.00       10.48     15.05 o
  -5  -1  18      137.43      120.87     19.78 o
  -4  -1  18      121.41      110.30     13.77 o
  -3  -1  18        3.35        5.10     10.26 o
  -2  -1  18      298.58      300.07     27.49 o
  -1  -1  18        6.03       17.19     11.70 o
   0  -1  18       30.74       41.30     13.04 o
   1  -1  18       67.01       61.09     38.80 o
   2  -1  18        6.00       29.53     20.62 o
  -8   0  18        3.65       24.89     31.34 o
  -7   0  18       38.19       47.59     78.98 o
  -6   0  18       87.16       80.33     14.93 o
  -5   0  18        0.33        0.62     11.36 o
  -4   0  18       87.74       95.05     10.62 o
  -3   0  18       63.58       58.40     16.27 o
  -2   0  18       12.78       12.67     15.88 o
  -1   0  18      137.36      169.51     13.44 o
   0   0  18       11.50       29.62     28.24 o
   1   0  18      137.20      134.80     30.49 o
   2   0  18       95.10       78.09     22.41 o
  -7   1  18        1.88       21.86     46.38 o
  -6   1  18       67.77       80.83     17.91 o
  -5   1  18       36.19       32.07     16.05 o
  -4   1  18       11.63        0.98     17.54 o
  -3   1  18      161.31      149.71     25.90 o
  -2   1  18       46.38       59.66     25.82 o
  -1   1  18       38.81       78.80     18.27 o
   0   1  18       93.24       90.24     22.90 o
   1   1  18       25.28       48.65     22.26 o
  -8   2  18       16.09       50.29     38.17 o
  -7   2  18       44.64      136.91     90.77 o
  -6   2  18       11.39        9.24     32.42 o
  -5   2  18       67.60       49.89     25.02 o
  -4   2  18       43.52       34.67     21.94 o
  -3   2  18        7.15        9.06     18.07 o
  -2   2  18      144.31      287.41     94.54 o
  -1   2  18       62.90       60.63     24.44 o
   0   2  18       36.19       23.35     44.91 o
  -6   3  18       42.08       81.28     48.53 o
  -5   3  18        1.61       20.61     21.94 o
  -4   3  18       82.01      120.40     50.04 o
  -3   3  18      181.51      249.08    114.44 o
  -2   3  18       19.23       13.62     37.07 o
  -1   3  18      119.85       55.72     37.75 o
  -2  -8  19      169.24      122.24     42.72 o
  -1  -8  19       21.87       55.62     33.88 o
   0  -8  19        6.85       21.43     72.80 o
   1  -8  19       54.06       72.30     38.47 o
  -3  -7  19       49.97       62.97     25.23 o
  -2  -7  19        0.14        8.93     32.73 o
  -1  -7  19       78.35      106.51     27.32 o
   0  -7  19        3.52       55.70     52.36 o
   1  -7  19       10.13       37.60     34.70 o
   2  -7  19       25.84       -3.12     33.93 o
  -4  -6  19        5.49      -31.45     31.45 o
  -3  -6  19       46.93       42.99     22.23 o
  -2  -6  19       88.23      103.97     25.42 o
  -1  -6  19        0.66       40.72     22.15 o
   0  -6  19       24.74       58.19     55.21 o
   1  -6  19       14.79       33.94     30.30 o
   2  -6  19        3.09       38.46     26.92 o
  -5  -5  19       20.10       16.15     20.02 o
  -4  -5  19       34.58       71.68     22.26 o
  -3  -5  19        9.33       18.57     28.09 o
  -2  -5  19      101.38       65.10     25.21 o
  -1  -5  19        9.61       40.27     23.74 o
   0  -5  19        9.82       42.75     31.16 o
   1  -5  19      122.78       79.09     27.59 o
   2  -5  19       71.95       54.70     29.55 o
  -6  -4  19        3.65       30.51     57.28 o
  -5  -4  19        4.29      -26.63     27.23 o
  -4  -4  19       26.39       27.93     36.94 o
  -3  -4  19      101.18      123.58     14.79 o
  -2  -4  19        0.61       54.28     19.27 o
  -1  -4  19       71.73       78.98     24.14 o
   0  -4  19      107.38      128.82     25.10 o
   1  -4  19        0.15       21.96     37.20 o
   2  -4  19       57.27       29.36     25.02 o
  -6  -3  19        1.92       14.04     15.40 o
  -5  -3  19       76.52       92.37     35.75 o
  -4  -3  19       50.11       75.81     14.98 o
  -3  -3  19       42.21       43.80     25.93 o
  -2  -3  19       97.26      101.50     18.02 o
  -1  -3  19       20.02       36.96     18.57 o
   0  -3  19       36.13       45.08     19.91 o
   1  -3  19      136.00      125.27     21.23 o
   2  -3  19       32.15       52.49     28.57 o
  -6  -2  19       31.52       43.79     24.22 o
  -5  -2  19        9.80       10.82     13.48 o
  -4  -2  19       54.81       48.93     43.32 o
  -3  -2  19       44.44       78.84     30.70 o
  -2  -2  19       99.02      125.36     18.23 o
  -1  -2  19      102.62      109.79     19.88 o
   0  -2  19        2.48       15.92     23.80 o
   1  -2  19       52.42       87.82     25.25 o
  -6  -1  19       33.35       23.92     21.77 o
  -5  -1  19       64.33       53.82     28.97 o
  -4  -1  19       12.84       46.33     18.43 o
  -3  -1  19      102.92      130.62     26.12 o
  -2  -1  19        5.22       33.72     16.57 o
  -1  -1  19       19.72       19.53     20.55 o
   0  -1  19      129.72      184.32     42.91 o
   1  -1  19        3.13      -39.69     39.69 o
  -7   0  19       36.04       11.86     29.15 o
  -6   0  19        2.05       24.76     33.64 o
  -5   0  19       46.27       46.44     21.23 o
  -4   0  19       68.56       71.15     25.69 o
  -3   0  19       16.43      -21.13     31.94 o
  -2   0  19      133.00      129.33     28.68 o
  -1   0  19        3.55      -11.25     38.61 o
   0   0  19       54.96       70.27     35.76 o
  -6   1  19       96.13       51.94     42.13 o
  -5   1  19        3.15      -19.01     41.29 o
  -4   1  19       48.55       49.53     23.97 o
  -3   1  19       24.48       17.59     23.13 o
  -2   1  19       38.08       46.51     51.20 o
  -1   1  19      167.19      135.79     49.21 o
  -5   2  19       62.06       -8.08     44.91 o
  -4   2  19        6.19       19.96     42.64 o
  -3   2  19      145.61      181.02     48.28 o
  -2   2  19       18.58      -13.41     47.35 o
  -3  -5  20       42.84      240.72    134.50 o
  -2  -5  20       17.67       -4.61     40.61 o
  -1  -5  20       18.20       59.05     28.14 o
  -4  -4  20       73.76      320.49     58.22 o
  -3  -4  20        0.88        0.91     31.01 o
  -2  -4  20       62.25       33.33     36.20 o
  -1  -4  20       14.64        1.40     31.51 o
   0  -4  20       28.81      108.67     30.56 o
  -3  -3  20       41.16       72.02     29.49 o
  -2  -3  20        1.55       -6.72     32.57 o
  -1  -3  20      154.24      165.38     25.23 o
  -4  -2  20        1.54      -21.42     43.73 o
  -3  -2  20       77.73       80.49     45.42 o
  -2  -2  20       13.03        7.59     42.05 o
  -4   0  20       18.42       70.78     48.37 o
 
